# Supplementary material for: Pseudomonas aeruginosa quorum sensing inhibition by clinical isolate Delftia tsuruhatensis 11304: involvement of N-octadecanoylhomoserine lactones
Source: Sci Rep. 2019 Nov 11;9:16465. doi: 10.1038/s41598-019-52955-3 (PMC6848482; doi:10.1038/s41598-019-52955-3)
Supplement: Supplementary file 2 — Dataset 2 [file 41598_2019_52955_MOESM2_ESM.xls]

## Sheet: Sheet1
NODE_1_length_337425_cov_32.7959	VFG014993(gi:70728315)	(algW) peptidase, S1C (protease Do) subfamily [Alginate regulation (CVF523)] [Pseudomonas fluorescens Pf-5]	7.7167e+12	473	2e-67	GCCTGGGCAGCGGCGTGATCATCAGCACCGACGGCTACATCCTGACCAACAACCACGTGGTCGAGGGCGCCGATGACATCGAGGTCACGCTGACCGACAGCCGCCAGGCCAAGGCCCAGGTGATCGGTACCGATCCCGAGACCGACCTGGCCGTGCTCAAGATCGCCCTGGACAAGCTGCC--CG-TCATCGTTCTGGGCAATTCCGACCAGATCGACGTGGGCGACCGCGTGCTGGCCATCGGCAACCCCTTCGGCGTGGGCCAGACGGTGACCAGCGGCATCGTCAGCGCC-CTGGGCCGCAGCCAGCTGGGCATCAATACCTTCGAGAACTTCATCCAGACCGACGCCGCCATCAACCCCGGCAATTCGGGCGGCGCGCTGGTGGATGCCAGCGGC…	GCCTGGGCTCGGGGGTGATCATGAGCCCCGAGGGCTACCTGCTGACCAACAACCATGTGACCTCCGGTGCCGAGCAAATAGTGGTGGCCCTCAAGGACGGCCGCGAGACCCTGGCCCGGGTGATCGGCAGCGATCCGGAAACCGACCTGGCGGTGCTCAAGATCGACTTGAAGAACCTGCCTTCGATCACCG-TC--GGCCGTTCGGAAAACGTCCGCGTCGGCGACGTCGCGCTGGCCATCGGCAACCCGTTCGGGGTCGGCCAGACCGTGACCATGGGCATCATCAGTGCCACCGGG-CGCAACCAGCTGGGCCTGAACAACTACGAAGACTTCATCCAGACCGACGCCGCCATCAACCCGGGCAACTCCGGTGGCGCCCTGGTGGACGCCAACGGC…
NODE_1_length_337425_cov_32.7959	VFG030681(gi:119870084)	(sugC) ABC transporter-like protein [Trehalose-recycling ABC transporter (CVF651)] [Mycobacterium sp. KMS]	7.18417e+11	657	6e-33	TTCATCGGCGGCATGCCGATGAACTGCGCGACAAAGCGGTTGGCCGGGCGGTCATAGAGCTC-CAGAGGAGAGCCCACCTGCT-CGATGGCGCCGTCGCGCATCACCACCACGCGGTCGGCCAGGGTCATGGCCTCCACCTGGTCGTGCGTCACATAGATGGTGGTGGCGCCCAATGCACGG---TGCAGCTTGAGGATTTCCACGCGCGTGTTGC-CGCGCAGCGCCGCATCCAGATTGGACAGCGGCTCGTCGAACAGGAAGACCTTGGGCTCGCGCACGATGGCGCGTCCGATGGCCACGCGCTGGCGCTGCCCGCCCGACAGCTCGCCCGGG-CGGCGCTCCAGGCAG-GCCGTGAGATTGAGCGTTTCTGC-CGCCCGGC-CGACCTTGC-G-C…	TTCATCGCGGGCGAGCCGATGAACCCGGCGACGAACAGGTTCGCCGGCCGGTTGTAGAGCTCTTCG-GGCGAGCCGATCTGCTGCG-CGACCCCGGCGAGCATGACCACGACGCGGTCGCCGAGCGTCATCGCCTCGGTCTGGTCGTGGGTGACGTAGACGGTGGTGGTGCCCA--GC-CGGTTCTGGAGCCGGGAGATCTCCGAGCGCAT-CTGCACACGCAGCTTCGCGTCGAGGTTGCTCAACGGCTCGTCCATCAGGAATGCCTTGGGGTTGCGCACGATCGCGCGTCCCATCGCCACGCGCTGGCGCTGCCCACCGGAGAG-TTGACCGGGTTTGCGGTCGA-GCAGTTCGGTGAGGTCGAG-G-ATCTTCGCGGTCTCCTCGACCTTCCGGTT…
NODE_1_length_337425_cov_32.7959	VFG030680(gi:126436569)	(sugC) ABC transporter-like protein [Trehalose-recycling ABC transporter (CVF651)] [Mycobacterium sp. JLS]	7.18417e+11	657	6e-33	TTCATCGGCGGCATGCCGATGAACTGCGCGACAAAGCGGTTGGCCGGGCGGTCATAGAGCTC-CAGAGGAGAGCCCACCTGCT-CGATGGCGCCGTCGCGCATCACCACCACGCGGTCGGCCAGGGTCATGGCCTCCACCTGGTCGTGCGTCACATAGATGGTGGTGGCGCCCAATGCACGG---TGCAGCTTGAGGATTTCCACGCGCGTGTTGC-CGCGCAGCGCCGCATCCAGATTGGACAGCGGCTCGTCGAACAGGAAGACCTTGGGCTCGCGCACGATGGCGCGTCCGATGGCCACGCGCTGGCGCTGCCCGCCCGACAGCTCGCCCGGG-CGGCGCTCCAGGCAG-GCCGTGAGATTGAGCGTTTCTGC-CGCCCGGC-CGACCTTGC-G-C…	TTCATCGCGGGCGAGCCGATGAACCCGGCGACGAACAGGTTCGCCGGCCGGTTGTAGAGCTCTTCG-GGCGAGCCGATCTGCTGCG-CGACCCCGGCGAGCATGACCACGACGCGGTCGCCGAGCGTCATCGCCTCGGTCTGGTCGTGGGTGACGTAGACGGTGGTGGTGCCCA--GC-CGGTTCTGGAGCCGGGAGATCTCCGAGCGCAT-CTGCACACGCAGCTTCGCGTCGAGGTTGCTCAACGGCTCGTCCATCAGGAATGCCTTGGGGTTGCGCACGATCGCGCGTCCCATCGCCACGCGCTGGCGCTGCCCACCGGAGAG-TTGACCGGGTTTGCGGTCGA-GCAGTTCGGTGAGGTCGAG-G-ATCTTCGCGGTCTCCTCGACCTTCCGGTT…
NODE_1_length_337425_cov_32.7959	VFG040982(gi:17547546)	(pilD) type 4 prepilin peptidase bifunctionnal: leader peptidase and N-methyltransferase transmembrane protein [gsp (SS217)] [Ralstonia solanacearum GMI1000]	8.10811e+12	148	2e-22	GCC-GACGCGGTATGGGGCGCTGCAGCGGGCTATCTCTCGCTGTGGCTGGTTTACTGGGCCTTCAAGCTGGCCAC-CGGCAAGGAAGGCATGGGCTACGGCGACTTCAAGCTGTTTGCCGCGCTGGGCGCCTGGTTCGGCTGGCAGGC	GCCGGACGCGGTAATCGGCGCGACGGCGGGGTATCTGTTCCTGTGGGCCATCTACTGGGCCTATAAGCT-CCTGCGCGGCCGGGAAGGCATGGGCTACGGCGACTTCAAGCTGATGGGCGCGCTGGGCGCCTGGTTCGGCTGGCAGGC
NODE_1_length_337425_cov_32.7959	VFG013796(gi:152984319)	(pilD) type 4 prepilin peptidase PilD [Type IV pili biosynthesis (CVF518)] [Pseudomonas aeruginosa PA7]	8.25758e+12	132	3e-21	TTCAAGCTGGCCACCGGCAAGGAAGGCATGGGCTACGGCGACTTCAAGCTGTTTGCCGCGCTGGGCGCCTGGTTCGGCTGGCAGGCACTCGTGCC-C--ATCATCCTGATCTCGTCGGTGATTGGCGCCATC	TTCAAGCTGGTGACCGGCAAGGAAGGCATGGGCTACGGCGACTTCAAGCTGCTGGCCATGCTCGGCGCCTGGGGCGGCTGGCAGGT-C-C-TGCCGCTGACCATCCTGCTGTCGTCGCTGGTCGGGGCCATC
NODE_1_length_337425_cov_32.7959	VFG013781(gi:146281441)	(pilB) type 4 fimbrial biogenesis protein PilB [Type IV pili biosynthesis (CVF518)] [Pseudomonas stutzeri A1501]	8.06452e+12	124	3e-16	GGCGCATCGTTGGTGTGCAGCGTGGAGAACACCAGGTGGCCGGTCAGCGCGGCCTGCACGGCCATCTCGGCCGTGGCCAGGTCACGGATTTCGCCCACCATGATGATGTCCGGGTCCTGGCGCA	GGCGC-T-GTTGGTGTGTAGCGTCGACATAACCATGTGGCCCGTCTGGGCCGCCTTGATGGCAATTTCGGCTGTTTCCAGGTCGCGAATCTCGCCCACCATGATGATGTCCGGGTCCTGACGCA
NODE_2_length_200340_cov_33.1261	VFG015676(gi:167034929)	(fleQ) sigma54 specific transcriptional regulator, Fis family [Flagella (CVF521)] [Pseudomonas putida GB-1]	9.10448e+11	67	2e-15	GGCGGCACCCTGTTCCTCGACGAAATCGGCGACCTGCCGCTGCCCATGCAGGCCAAGCTGCTGCGCG	GGCGGCACCCTGTTCCTCGACGAAATCGGTGACATGCCGTTGCCGATGCAGGTCAAGCTGTTGCGCG
NODE_2_length_200340_cov_33.1261	VFG014365(gi:70729026)	(fleQ) sigma 54 dependent transcriptional regulator FleQ [Flagella (CVF521)] [Pseudomonas fluorescens Pf-5]	8.92308e+12	65	1e-12	GGCGGCACCCTGTTCCTCGACGAAATCGGCGACCTGCCGCTGCCCATGCAGGCCAAGCTGCTGCG	GGCGGCACCCTGTTCCTCGACGAAATCGGCGATATGCCACTGCCGATGCAGGTCAAGTTGTTGCG
NODE_2_length_200340_cov_33.1261	VFG014071(gi:146305448)	(chpA) CheA signal transduction histidine kinase [Type IV pili twitching motility related proteins(CVF519)] [Pseudomonas mendocina ymp]	7.48503e+12	167	3e-09	TAGGGCTTGCCCAGGTAGTGGTTGGCGCCCAGCTGG-C-GCGCCATCTCGCGGTGCTTCTGGGCGATGCGCGAGGTGATCATGACCACGGGCAGGTCGCGCAGGGCCTCGTCGGCGCGGATGTTGCGCAG-CAGGTCGAAGCCGTCCATGCGCGGCATCTCGATGTC	TAGGGCTTGCCGAGGTACTGATTGACGCC--GATGGACATGGCCCGCTCGCGGTGCTTCTCGCCGGTACGCGAAGTGATCATGATGATCGGCAGATCCTTGAGGCGCTCATCGTGGCGCA-CCAGCGTGGCCACCTCGAAGCCGTCCATGCGCGGCATCTCGATGTC
NODE_2_length_200340_cov_33.1261	VFG015068(gi:152987692)	(gacS) sensor/response regulator hybrid [GacS/GacA two-component system (CVF529)] [Pseudomonas aeruginosa PA7]	1	33	2e-06	ACCAACCTGGTCGGCAATGCCATCAAGTTCACC	ACCAACCTGGTCGGCAATGCCATCAAGTTCACC
NODE_2_length_200340_cov_33.1261	VFG041043(gi:15597567)	(clpV3) ClpA/B-type protease [HSI-3 (SS180)] [Pseudomonas aeruginosa PAO1]	9.06977e+12	43	2e-05	GCGATCTCGGTCTTGCCCACGCCGGTGGGGCCGATCATGAGGA	GCGGTCTCGGTCTTGCCCACGCCGGTGGGGCCGGGCAGGAGGA
NODE_4_length_174617_cov_30.9299	VFG024127(gi:315444851)	(sigA/rpoV) RNA polymerase sigma factor RpoD, C-terminal domain/RNA polymerase sigma factor, sigma-70 family [Sigma A (CVF325)] [Mycobacterium gilvum Spyr1]	8.1685e+12	273	5e-56	TCCTGCAGATGCTGGCGCGAGATGCGGTTCATCTTGTTGATGGTCTCGATCATGTGCACCGGGATGCGGATGGTGCGCGCCTGGTCGGCGATCGAGCGCGTGATGGCCTGGCGGATCCACCACGTGGCATAGGTCGAGAACTTGTAGCCGCGACG-GTATTCGAACTTGTCCACGGCCTTCATCAGGCCGATGTTGCCTTCCTGGATCAGGTCCAGGAACTGCAGGCCGCGGTTCGTGTACTTCTTGGCGATGGAGATCACCAGGCGCAGGTT	TCCTGAAGGAGCTCGCGCTGGATGCGGCCGAGCTTGTTGATGACCTCGACCATGTGCACCGGGATGCGGATGGTGCGCGCCTGATCGGCCATCGCGCGGGTGATCGCCTGACGGATCCACCACGTCGCGTAGGTCGAGAACTTGTAACC-CTTGGTGTAGTCGAACTTCTCCACGGCGCGGATCAGGCCGAGGTTGCCCTCCTGGATGAGGTCCAGGAACGCCATGCCGCGGCCGGTGTAGCGCTTGGCCAGCGACACCACCAGGCGCAGGTT
NODE_4_length_174617_cov_30.9299	VFG026971(gi:494697073)	(sigA/rpoV) RNA polymerase sigma factor [Sigma A (CVF325)] [Mycobacterium tuberculosis CAS/NITR204]	8.05369e+12	298	2e-55	GCGTCGGGCTCGAAGCCGAACTCCTGCAGATGCTGGCG-CGAGATGCGGTTCATCTTGTTGATGGTCTCGATCATGTGCACCGGGATGCGGATGGTGCGCGCCTGGTCGGCGATCGAGCGCGTGATGGCCTGGCGGATCCACCACGTGGCATAGGTCGAGAACTTGTAGCCGCGACG-GTATTCGAACTTGTCCACGGCCTTCATCAGGCCGATGTTGCCTTCCTGGATCAGGTCCAGGAACTGCAGGCCGCGGTTCGTGTACTTCTTGGCGATGGAGATCACCAGGCGCAGGTTGGC	GCGT-GGGCTCGCGGCCCAGGTCCTGCAGCAGCTCGCGTTGA-ATGCGGCCCAGCTTGTTGATCACCTCGACCATGTGCACCGGGATGCGGATGGTGCGGGCCTGGTCGGCCATGGCGCGGGTGATGGCCTGGCGAATCCACCACGTAGCGTAGGTGGAGAACTTGTA-CCCCTTGGTGTAGTCGAACTTCTCCACCGCGCGGATCAGGCCGATGTTGCCTTCCTGGATCAGGTCGAGAAACGCCATGCCCCGGCCGGTGTAGCGCTTGGCTAGCGAAACCACCAGGCGCAGGTTGGC
NODE_4_length_174617_cov_30.9299	VFG022866(gi:333991084)	(sigA/rpoV) RNA polymerase sigma factor SigB [Sigma A (CVF325)] [Mycobacterium sp. JDM601]	8.10036e+12	279	2e-54	TCCTGCAGATGCTGGCGCGAGATGCGGTTCATCTTGTTGATGGTCTCGATCATGTGCACCGGGATGCGGATGGTGCGCGCCTGGTCGGCGATCGAGCGCGTGATGGCCTGGCGGATCCACCACGTGGCATAGGTCGAGAACTTGTAGCCGCGACG-GTATTCGAACTTGTCCACGGCCTTCATCAGGCCGATGTTGCCTTCCTGGATCAGGTCCAGGAACTGCAGGCCGCGGTTCGTGTACTTCTTGGCGATGGAGATCACCAGGCGCAGGTTGGCCTC	TCCTGCAGCAGCTCACGCTGGATGCGGCCGAGCTTGTTGATCACCTCGACCATGTGGACCGGGATGCGGATGGTGCGCGCCTGGTCGGCCATGGCCCGGGTGATGGCCTGGCGGATCCACCAGGTGGCGTAGGTGGAGAACTTGTAGCC-CTTGGTGTAGTCGAACTTCTCCACCGCACGGATCAGGCCGAGGTTGCCCTCCTGGATCAGGTCCAAAAACGCCATGCCGCGGCCGGTGTAACGCTTGGCCAGCGAGACCACCAGCCGCAGGTTGGCCTC
NODE_4_length_174617_cov_30.9299	VFG009719(gi:145224520)	(sigA/rpoV) RNA polymerase, sigma 70 subunit, RpoD family [Sigma A (CVF325)] [Mycobacterium gilvum PYR-GCK]	8.13187e+12	273	2e-54	TCCTGCAGATGCTGGCGCGAGATGCGGTTCATCTTGTTGATGGTCTCGATCATGTGCACCGGGATGCGGATGGTGCGCGCCTGGTCGGCGATCGAGCGCGTGATGGCCTGGCGGATCCACCACGTGGCATAGGTCGAGAACTTGTAGCCGCGACG-GTATTCGAACTTGTCCACGGCCTTCATCAGGCCGATGTTGCCTTCCTGGATCAGGTCCAGGAACTGCAGGCCGCGGTTCGTGTACTTCTTGGCGATGGAGATCACCAGGCGCAGGTT	TCCTGAAGGAGCTCGCGCTGGATGCGGCCGAGCTTGTTGATGACCTCGACCATGTGCACCGGGATGCGGATGGTGCGCGCCTGATCGGCCATCGCGCGGGTGATCGCCTGACGGATCCACCACGTCGCGTAGGTCGAGAACTTGTAACC-CTTGGTGTAGTCGAACTTCTCCACGGCGCGGATCAAGCCGAGGTTGCCCTCCTGGATGAGGTCCAGGAACGCCATGCCGCGGCCGGTGTAGCGCTTGGCCAGCGACACCACCAGGCGCAGGTT
NODE_4_length_174617_cov_30.9299	VFG009718(gi:118469122)	(sigA/rpoV) sigma factor MysA [Sigma A (CVF325)] [Mycobacterium smegmatis str. MC2 155]	0.8	300	9e-54	GCGTCGGGCTCGAAGCCGAACTCCTGCAGATGCTGGCGCGAGATGCGGTTCATCTTGTTGATGGTCTCGATCATGTGCACCGGGATGCGGATGGTGCGCGCCTGGTCGGCGATCGAGCGCGTGATGGCCTGGCGGATCCACCACGTGGCATAGGTCGAGAACTTGTAGCCGCGACG-GTATTCGAACTTGTCCACGGCCTTCATCAGGCCGATGTTGCCTTCCTGGATCAGGTCCAGGAACTGCAGGCCGCGGTTCGTGTACTTCTTGGCGATGGAGATCACCAGGCGCAGGTTGGCCTC	GCGT-GGGCTCGCGGCCCAGGTCCTGCAGCAGCTCACGCTGGATACGGCCGAGCTTGTTGATCACCTCGACCATGTGCACCGGGATACGGATGGTGCGGGCCTGGTCGGCCATGGCGCGCGTGATGGCCTGGCGGATCCACCACGTGGCGTAGGTCGAGAACTTGTAGCC-CTTGGTGTAGTCGAACTTCTCGACCGCACGGATCAGGCCCAGGTTGCCTTCCTGGATGAGGTCGAGGAACGCCATGCCGCGGCCGGTGTAGCGCTTGGCCAGCGACACCACGAGGCGCAGGTTCGCCTC
NODE_4_length_174617_cov_30.9299	VFG009721(gi:126434760)	(sigA/rpoV) RNA polymerase, sigma 70 subunit, RpoD family [Sigma A (CVF325)] [Mycobacterium sp. JLS]	7.95302e+12	298	1e-51	TCCTGCAGATGCTGGCGCGAGATGCGGTTCATCTTGTTGATGGTCTCGATCATGTGCACCGGGATGCGGATGGTGCGCGCCTGGTCGGCGATCGAGCGCGTGATGGCCTGGCGGATCCACCACGTGGCATAGGTCGAGAACTTGTAGCCGCGACG-GTATTCGAACTTGTCCACGGCCTTCATCAGGCCGATGTTGCCTTCCTGGATCAGGTCCAGGAACTGCAGGCCGCGGTTCGTGTACTTCTTGGCGATGGAGATCACCAGGCGCAGGTTGGCCTCGATCATCTCCTTCTTGGCG	TCCTGGAGCAGCTCGCGCTGGATGCGGCCCAGCTTGTTGATGACCTCGACCATGTGCACCGGGATGCGGATGGTGCGCGCCTGGTCGGCCATCGCGCGGGTGATCGCCTGCCGGATCCACCAGGTGGCGTAGGTGGAGAACTTGTAACC-CTTGGTGTAGTCGAACTTCTCGACCGCGCGGATCAGACCGAGGTTGCCCTCCTGGATGAGGTCCAGGAACGCCATGCCACGGCCGGTGTAGCGCTTGGCCAGCGACACCACCAGGCGGAGGTTCGCCTCCAGCAGGTGGTTCTTGGCG
NODE_4_length_174617_cov_30.9299	VFG009722(gi:119868267)	(sigA/rpoV) RNA polymerase, sigma 70 subunit, RpoD family [Sigma A (CVF325)] [Mycobacterium sp. KMS]	7.91946e+12	298	7e-50	TCCTGCAGATGCTGGCGCGAGATGCGGTTCATCTTGTTGATGGTCTCGATCATGTGCACCGGGATGCGGATGGTGCGCGCCTGGTCGGCGATCGAGCGCGTGATGGCCTGGCGGATCCACCACGTGGCATAGGTCGAGAACTTGTAGCCGCGACG-GTATTCGAACTTGTCCACGGCCTTCATCAGGCCGATGTTGCCTTCCTGGATCAGGTCCAGGAACTGCAGGCCGCGGTTCGTGTACTTCTTGGCGATGGAGATCACCAGGCGCAGGTTGGCCTCGATCATCTCCTTCTTGGCG	TCCTGGAGCAGCTCGCGCTGGATGCGGCCCAGCTTGTTGATGACCTCGACCATGTGCACCGGGATGCGGATGGTGCGCGCCTGGTCGGCCATCGCGCGGGTGATCGCCTGCCGGATCCACCAGGTGGCGTAGGTGGAGAACTTGTAACC-CTTGGTGTAGTCGAACTTCTCGACCGCGCGGATCAGACCGAGGTTGCCCTCCTGGATGAGGTCCAGAAACGCCATGCCACGGCCGGTGTAGCGCTTGGCCAGCGACACCACCAGGCGGAGGTTCGCCTCCAGCAGGTGGTTCTTGGCG
NODE_5_length_161742_cov_33.488	VFG040891(gi:21230135)	(xpsE) general secretion pathway protein E [xps (SS213)] [Xanthomonas campestris pv. campestris str.ATCC 33913]	7.62326e+12	791	6e-105	TGCACGCCTCCGACATCCACCTCGAGCCCTTTGAA-GCCGGCCTGCAGGTGCGCTACCGCATGGACGGCGTGATCCACGCGGCCGAACTCGTGCCG-CCGCGCCTGAGCGCCGCCGTCGGCTC-G-CGCGTCAAGCTGCTGGCCCATCTGGACATTGCCGAGCGCCGCCTGCCGCAGGACGGCCGCATCAAGACCCGCGCCAAGGGCCGCGAACTGGACCTGCGCGTCTCCACCGCGCCCACGGTGCATGGCGAGAGCATCGTCATGCGGGTGCTGGACCGCGCCAGCGTGAGGCTGCG-CCTGGA-AAGCATGGGCTTCGAGGCG--GAC--AC-GCTCGAGAAATTCAACACGCTGCT-GGCCAAGCCGCACGGCATTGTGCTGGTCACGGGCCCCA…	TGCGCGCCTCGGACATCCATATCGAACCGTTCGAAAGCCGG-CTCAAGGTGCGTTACCGCGTGGATGGCGTGCTGGTGGAAGGCGAAAGCCCGCCGGCCAAG-CTCACCGCCGCGGT--GATCAGCCGCATCAAGATCATGGCCAAGCTCAATATCGCCGAGCGCCGCCTGCCGCAGGACGGCCGCATCATGCTGCGCGTGCAGGGCAAGGAGCTGGATCTGCGTGTCAGCACCGTGCCCACCGCGCATGGCGAGAGCGTGGTGATGCGTCTGCTCGATCGTGAAACGGTGGTG-TTCGATTTCTACAAGC-TCGGCTTC-A-CCGAAGACTTCCTGC-CG-CAATTTC-GCAAGGTGCTCGAACAA-CCGCACGGCATCATGCTGGTCACCGGGCCCA…
NODE_5_length_161742_cov_33.488	VFG040878(gi:15595883)	(hxcR) type II secretion system protein [hxc (SS204)] [Pseudomonas aeruginosa PAO1]	7.76765e+12	439	1e-66	GCCAAGCCGCACGGCATTGTGCTGGTCACGGGCCCCACGGGCTCTGGCAAGACCACCACGCTGTATGCAGCCCTGTCCAAGATCGACGCGGTTTCCAACAAGATCATCACCGTCGAGGACCCGGTCGAATACCAGCTCGAC-GGCATCAACCAGATCCAGGTCCATCCCCAGATCGACCTGACCTTCGCCAACGCCCTGCGCTCAATCCTGCGCCAGGACCCGGACATCATCATGATCGGCGAAATGCGTGACGGAGAAACCGCGCAGATCGCCGTGCAGTCCGCCCTGACAGGTCACCTGGTGCTGTCCACGCTGCACACCAACACCGCCGCAGGCG-CAGTCACCCGCATGCGCGACATGGGGGTGGAGAGCTACCTGATCACCTCCTCGGTCAACG…	GCC-AGCCGCACGGCATCGTGCTGGTCACCGGGCCCACCGGCAGCGGCAAGACCACCACCCTCTACGCCGCCCTGGCGCGGCTCGACGCCAGCACCAGCAACATCCTCACCGTCGAGGACCCGGTGGAGTACGACCT-GCCGGGGATCAGCCAGATCCAGGTCAACGCGCGCATCGACATGACCTTCGCCGTAGCCCTGCGGGCGATCCTCCGGCAGGACCCGGACATCATCATGATCGGCGAGATCCGCGACCTGGAGACCGCGCAGATCGCCGTGCAGGCTTCGCTCACCGGGCACCTGGTGCTGGCCACGCTGCACACCAACGACGCGGT-GTCGGCAGTGACGCGGCTGGTGGACATGGGGGTCGAGCCGTTCCTGCTCGCCTCGTCGATGCTTG…
NODE_5_length_161742_cov_33.488	VFG040920(gi:53717647)	(gspE) general secretory pathway protein E [gsp (SS210)] [Burkholderia pseudomallei K96243]	7.52834e+12	441	6e-50	CCGCACGGCATTGTGCTGGTCACGGGCCCCACGGGCTCTGGCAAGACCACCACGCTGTATGCAGCCCTGTCCAAGATCGACGCGGTTTCCAACAAGATCATCACCGTCGAGGACCCGGTCGAATACCAGCTCGACGGCATCAACCAGATCCAGGTCCATCCCCAGATCGACCTGACCTTCGCCAACGCCCTGCGCTCAATCCTGCGCCAGGACCCGGACATCATCATGATCGGCGAAATGCGTGACGGAGAAACCGCGCAGATCGCCGTGCAGTCCGCCCTGACAGGTCACCTGGTGCTGTCCACGCTGCACACCAAC-AC-CGCCGCAGGCGCAGTCACCCGCATGCGCGACATGGGGGTGGAGAGCTACCTGATCACCTCCTCGGTCAACGGCGTGC…	CCGCACGGCATCGTGCTCGTGACGGGGCCGACCGGCTCGGGCAAGACGACGACGCTGTACGCGTCGATGTCGCGGCTCGAAACCGCGACGACCAACATCATGACGGTCGAGGATCCGATCGAATACGATCTGTCCGGCATCGGCCAGACGCAGGTGAACGAGCGGATCGGGATGACGTTCGCGCGCGCGCTGCGCTCGATCCTGCGTCAGGACCCGGACATCATCATGATCGGCGAAATCCGCGATCTCGAAACCGCGCAGATCGCCGTGCAGGCGTCGCTCACGGGCCACCTGGTGCTCGCGACGCTGCACACGAACGACGCGGCGTCGGC-C-GTCACGCGTCTCACCGACATGGGCGTCGAGCCGTACCTGCTCGCGTCTTCGCTGCTCGGCGTGC…
NODE_5_length_161742_cov_33.488	VFG029516(gi:433633349)	(rmlA) Alpha-D-glucose-1-phosphate thymidylyltransferase RmlA [GPL locus (CVF650)] [Mycobacterium canettii CIPT 140070017]	7.72201e+12	259	1e-32	ATCATCCTCGCTGGCGGCTCCGGCACCCGCCTGCACCCGGCCACGCTGGCCATCAGCAAGCAGCTGCTGCCGGTCTACGACAAGCCCATGATCTACTACCCGCTGAGCGCTCTCATGCTCGCGGGCATCCGCGAGATCCTCGTGATCAGCACCCCGCAGGACACGCCGCGCTTCGAGCAATTGCTGGGCGACGGCTCGCAGTGGGGCCTGAAGCTGGAG-TACGCCGTCCAGCC-CAGCCCGGATGGACTGGCCCAGGC	ATCATCTTGGCCGGCGGTTCGGGCACCCGGCTGTACCCGATCACCATGGGCATCAGCAAGCAGCTGCTGCCGGTCTACGACAAACCGATGATCTACTATCCGCTGACCACGCTGATGATGGCCGGGATCCGCGATATTCAGCTGATCACCACTCCGCATGACGCGCCTGGCTTTCACCGACTCCTGGGCGACGGCGCGCACTTGGGGGTGAACATC-AGCTACGCCACCCAGGATCAGCCT-GACGGTCTGGCCCAGGC
NODE_5_length_161742_cov_33.488	VFG029529(gi:383306261)	(rmlA) glucose-1-phosphate thymidylyltransferase [GPL locus (CVF650)] [Mycobacterium tuberculosis RGTB327]	0.79	200	2e-29	ATCATCCTCGCTGGCGGCTCCGGCACCCGCCTGCACCCGGCCACGCTGGCCATCAGCAAGCAGCTGCTGCCGGTCTACGACAAGCCCATGATCTACTACCCGCTGAGCGCTCTCATGCTCGCGGGCATCCGCGAGATCCTCGTGATCAGCACCCCGCAGGACACGCCGCGCTTCGAGCAATTGCTGGGCGACGGCTCGCA	ATCATCTTGGCCGGCGGTTCGGGCACCCGGCTGTACCCGATCACCATGGGGATCAGCAAGCAGCTGCTGCCGGTCTACGACAAACCGATGATCTACTACCCGCTCACCACGCTGATGATGGCTGGGATCCGAGACATTCAGTTGATCACCACCCCGCATGACGCGCCCGGCTTTCATCGACTCCTGGGCGACGGCGCGCA
NODE_5_length_161742_cov_33.488	VFG029513(gi:433625431)	(rmlA) Alpha-D-glucose-1-phosphate thymidylyltransferase RmlA [GPL locus (CVF650)] [Mycobacterium canettii CIPT 140060008]	0.79	200	2e-29	ATCATCCTCGCTGGCGGCTCCGGCACCCGCCTGCACCCGGCCACGCTGGCCATCAGCAAGCAGCTGCTGCCGGTCTACGACAAGCCCATGATCTACTACCCGCTGAGCGCTCTCATGCTCGCGGGCATCCGCGAGATCCTCGTGATCAGCACCCCGCAGGACACGCCGCGCTTCGAGCAATTGCTGGGCGACGGCTCGCA	ATCATCTTGGCCGGCGGTTCGGGCACCCGGCTGTACCCGATCACCATGGGGATCAGCAAGCAGCTGCTGCCGGTCTACGACAAACCGATGATCTACTACCCGCTCACCACGCTGATGATGGCTGGGATCCGAGACATTCAGTTGATCACCACCCCGCATGACGCGCCCGGCTTTCATCGACTCCTGGGCGACGGCGCGCA
NODE_5_length_161742_cov_33.488	VFG029501(gi:340625365)	(rmlA) alpha-D-glucose-1-phosphate thymidylyltransferase [GPL locus (CVF650)] [Mycobacterium canettii CIPT 140010059]	0.79	200	2e-29	ATCATCCTCGCTGGCGGCTCCGGCACCCGCCTGCACCCGGCCACGCTGGCCATCAGCAAGCAGCTGCTGCCGGTCTACGACAAGCCCATGATCTACTACCCGCTGAGCGCTCTCATGCTCGCGGGCATCCGCGAGATCCTCGTGATCAGCACCCCGCAGGACACGCCGCGCTTCGAGCAATTGCTGGGCGACGGCTCGCA	ATCATCTTGGCCGGCGGTTCGGGCACCCGGCTGTACCCGATCACCATGGGGATCAGCAAGCAGCTGCTGCCGGTCTACGACAAACCGATGATCTACTACCCGCTCACCACGCTGATGATGGCTGGGATCCGAGACATTCAGTTGATCACCACCCCGCATGACGCGCCCGGCTTTCATCGACTCCTGGGCGACGGCGCGCA
NODE_5_length_161742_cov_33.488	VFG029483(gi:15607475)	(rmlA) Alpha-D-glucose-1-phosphate thymidylyltransferase RmlA (dTDP-glucose synthase) (dTDP-glucose pyrophosphorylase) [GPL locus (CVF650)] [Mycobacterium tuberculosis H37Rv]	0.79	200	2e-29	ATCATCCTCGCTGGCGGCTCCGGCACCCGCCTGCACCCGGCCACGCTGGCCATCAGCAAGCAGCTGCTGCCGGTCTACGACAAGCCCATGATCTACTACCCGCTGAGCGCTCTCATGCTCGCGGGCATCCGCGAGATCCTCGTGATCAGCACCCCGCAGGACACGCCGCGCTTCGAGCAATTGCTGGGCGACGGCTCGCA	ATCATCTTGGCCGGCGGTTCGGGCACCCGGCTGTACCCGATCACCATGGGGATCAGCAAGCAGCTGCTGCCGGTCTACGACAAACCGATGATCTACTACCCGCTCACCACGCTGATGATGGCTGGGATCCGAGACATTCAGTTGATCACCACCCCGCATGACGCGCCCGGCTTTCATCGACTCCTGGGCGACGGCGCGCA
NODE_5_length_161742_cov_33.488	VFG029514(gi:433640461)	(rmlA) Alpha-D-glucose-1-phosphate thymidylyltransferase RmlA [GPL locus (CVF650)] [Mycobacterium canettii CIPT 140070008]	7.92553e+12	188	1e-27	GGCGGCTCCGGCACCCGCCTGCACCCGGCCACGCTGGCCATCAGCAAGCAGCTGCTGCCGGTCTACGACAAGCCCATGATCTACTACCCGCTGAGCGCTCTCATGCTCGCGGGCATCCGCGAGATCCTCGTGATCAGCACCCCGCAGGACACGCCGCGCTTCGAGCAATTGCTGGGCGACGGCTCGCA	GGCGGTTCGGGCACCCGGCTGTACCCGATCACCATGGGGATCAGCAAGCAGCTGCTGCCGGTCTACGACAAACCGATGATCTACTACCCGCTCACCACGCTGATGATGGCCGGGATCCGAGACATTCAGCTGATCACCACCCCGCATGACGCGCCCGGCTTTCATCGACTCCTGGGCGACGGCGCGCA
NODE_6_length_145314_cov_31.093	VFG041043(gi:15597567)	(clpV3) ClpA/B-type protease [HSI-3 (SS180)] [Pseudomonas aeruginosa PAO1]	7.19136e+12	648	5e-36	GATGGCCTTGTCGGGCAGGAAGCGGTCGGTGATGTAGCGGTGGCTCAGCTCGGCCGCGGCCACAATGGCCGGGTCGGTGATGTCCACGCCGTGGTGGGCCTCGTAGCGCACCTGC-AGGCCGCGCAGGAT---GGCGATGGTGTCCTCGACCGAGGGCTCCTCGACCAGCACCTTCTGGAAGCGCCGCTCCAGCGCCGCATCCTTTTCGATGTACTTGCGGTATT-CATCGAGCGTGGTCG-CGCCGATGCAGTGCAGCTCGCCGCGCGCCAGGGCCGGCTTGAGCATGTTGCCCGCGTCCATGGCGCCGTC-G-GCCTTGCCGGCACCGACCATGGTGTGGATCTCGTCGATGAACAGGATGAT-G-C-GCCC-CTCTTCCTGGGCCACTTCCTTGAG…	GATCGCCTTGTCCGGCAACTGGCGGCCGGAGATGTAGCGATGCGACAGCTTCACCGCATCGACGATGGCCGCGTCCATGATCTGCACGCCGTGATGCAGTTC-CAGCTTGCCGGCGACGCCGCGCAGCATCTCCACGGCGGTGGCCTCGTCCG---GCTCCTCGACCTGGACCAGCTGGAAGCGCCGGGTCAGCGCCGGGTCCTTCTCGAAGTATTTCTTGTATTCCAGCCAG-GTGGTGGCCGCC-AGGGTGCGCAACTCGCCGCGCGCCAGGGCCGGCTTGAGCAGGTTGGCGGCGTCGCTGCCGCCTTCCGCGCC--GCCGGCGCCGATCAGCGTGTGCGCCTCGTCGATGAACAGGATGATCGGCTGCGCGCTGTTGC-G---CACGGCGTCGAT…
NODE_6_length_145314_cov_31.093	VFG015806(gi:170721686)	(clpV1) type VI secretion ATPase, ClpV1 family [Hcp secretion island-1 encoded type VI secretion system (H-T6SS) (CVF535)] [Pseudomonas putida W619]	8.96552e+12	116	1e-32	ACGTCGGGATGGGCCTTCTCCACCTCGTCGAGCAGCAGCACGCTGTAGGGCTTGCGGCGAACGGCCTCGGTCAGGTAGCCGCCTTCCTCGTAGCCCACGTAGCCGGGCGGCGCGCC	ACGTCGGGGTGGGCCTTCTCCACCTCGTCGAGCAGCACCACGCTGTAGGGCTTGCGGCGCACGGCCTCGGTCAGCACGCCGCCTTCGCCGTAACCGACGTAGCCGGGTGGCGAGCC
NODE_8_length_128297_cov_32.3642	VFG016043(gi:116050342)	(pvdI) probable non-ribosomal peptide synthetase [Pyoverdine (CVF551)] [Pseudomonas aeruginosa UCBPP-PA14]	7.41024e+12	1309	1e-136	CGTGCACCAGCTGATCGAGCGCCAGGTCCAG-GCACGGCCGGATGCCG-TGGCGCTGGTCTTTGGTGAGCAGGTTCTGAGCTACGACCAGCTCAACCGCCGCGCCAACCAGCTGGCACACCGGC-TGAT-G-GCCCTGGGCGTGAGGC-CGGAGACCCGGGTGGGCATCGCCATGGAGCGGTCCATCGAGATGGTGGTGGGCCTGCTGGCCATCATGAAGGCCGGTGGCGCCTATGTGCCCCTGGACCCCGATCA-CCCGCCCGAACGGCTGGCCCAGATGATCGAAGACGGCGCCGTGCGGCGCCTGCTCACCCACAGCGCGCTGCGCGAGCGCCTGCCCGCAGGCG-AGGATCTGCAGTGGCTGGACATCGACCGCATCGATG--TGGCCGGTGAAT…	CGTGCACCGGTTGTTCGAGGAGCAGGTCGAGCGCAC-GCC-GACGGCGCCGGCGCTGGCCTTCGGCGAGGAGCGCCTGGACTACGCCGAGCTGAACCGCCGGGCCAACCGCCTGGCGCA-TGCCTTGATCGAGCGC-GGG-AT-CGGCGCGGACCGCCTGGTGGGCGTGGCCATGGAGCGTTCCATCGAGATGGTCGTGGCCCTGATGGCGATCCTCAAGGCCGGCGGCGCCTACGTGCCGGTGGACCCGGAGTATCCCG-AGGAGCGCCAGGCCTACATGCTGGAGGACAGCGGCGTGCAGCTGCTGCTCA-GC-CAG-TCGC-ACCTGA-AG-CTG-CCGCTGGCGCAAGGTGTGCAACGGATCGACCTGGACCAGGCCGATGCCTGGCTGG-AAAA…
NODE_8_length_128297_cov_32.3642	VFG016043(gi:116050342)	(pvdI) probable non-ribosomal peptide synthetase [Pyoverdine (CVF551)] [Pseudomonas aeruginosa UCBPP-PA14]	7.37643e+12	1315	1e-126	CGTGCACCAGCTGATCGAGCGCCAGGTCCAG-GCACGGCCGGATGCCG-TGGCGCTGGTCTTTGGTGAGCAGGTTCTGAGCTACGACCAGCTCAACCGCCGCGCCAACCAGCTGGCACACCGGCTGAT-G-GCCCTGGGCGTGAGGCCGGAGACCCGGGTGGGCATCGCCATGGAGCGGTCCATCGAGATGGTGGTGGGCCTGCTGGCCATCATGAAGGCCGGTGGCGCCTATGTGCCCCTGGACCCCGATCA-CCCGCCCGAACGGCTGGCCCAGATGATCGAAGACGGCGCCGTGCGGCGCCTGCTCACCCACAGCGCGCTGCGCGAGCGCCTGCCCGCAGGCG--AGGATCTGCAGTGGCTGGACATCGACCGC-AT-CGATGTGG-CCGGTGAAT…	CGTGCACCGGTTGTTCGAGGAGCAGGTCGAGCGCAC-GCC-GACGGCGCCGGCGCTGGCCTTCGGCGAGGAGCGCCTGGACTACGCCGAGCTGAACCGCCGGGCCAACCGCCTGGCGCATGCCCTGATCGAGCGC-GGG-GTCGGTGCGGACCGCCTGGTGGGCGTGGCCATGGAGCGCTCCATCGAGATGGTCGTGGCCCTGATGGCGATCCTCAAGGCCGGCGGCGCCTACGTGCCGGTGGACCCGGAGTATCCCG-AGGAGCGCCAGGCCTACATGCTGGAGGACAGCGGCGTGGAGCTGCTGCTCA-GC-CAG-TCGC-ACCTGA-AG-CTG-CCGCTGGCGCAAGG-CGTGCAGCGGATCGACCTGGATCGCGGTGCGCCCTGGTTCGAGGATT…
NODE_8_length_128297_cov_32.3642	VFG016043(gi:116050342)	(pvdI) probable non-ribosomal peptide synthetase [Pyoverdine (CVF551)] [Pseudomonas aeruginosa UCBPP-PA14]	7.25057e+12	1313	8e-98	CGTGCACCGCCGCTTCGAGCAGCAGGTGGCGCGCAGCCCCGA-TGCCCCGGCCCTGTGCC-TGGGCGAGGCCACG-CTGGGCTACGCCGAGCTCAATGCG-CGCGCCAACCAACTGGCGCATCACCTGATCGCATCG-GGCGTGCGGCCCGGCGTGCC-GGTGGGCATTGCCATGGAGCGCTCCATCGAGATGGTCGTGGGGCTGCTGGCCATCATGAAAGCCGGCGCGGCCTATGTGCCCATCGACCCCGAGCATCCGGCCGACCGCATCGCCTACATGCTGGAGGACAGCGGCGTGTCCCTGGTGCTGGTGCAGCCGCAGGTGCGG-GACCGCCTGCCAGCCAG-C-TGCAG-GGCCCGAC-TGG-TCGATGTGCCGGGCCTGGCGTCCCGGCTG-C…	CGTGCACCGGTTGTTCGAGGAGCAGGTCGAGCGCA-CGCCGACGGCGCCGGCGCTG-GCCTTCGGCGAGG-AGCGCCTGGACTACGCCGAGCTGAA-CCGCCGGGCCAACCGCCTGGCGCATGCCCTGATCG-AGCGCGGGGT-CGGTGCGGACCGCCTGGTGGGCGTGGCCATGGAGCGCTCCATCGAGATGGTCGTGGCCCTGATGGCGATCCTCAAGGCCGGCGGCGCCTACGTGCCGGTGGACCCGGAGTATCCCGAGGAGCGCCAGGCCTACATGCTGGAGGACAGCGGCGTGGAGCTGCTGCTCAGCCAGTCGCACCTGAAGCTGCCGC-TGGC-GCAAGGCGTGCAGCGGATCGACCTGGATCGCGGTGC-GC-CCTGGT-TCGAGGATTAC…
NODE_8_length_128297_cov_32.3642	VFG016043(gi:116050342)	(pvdI) probable non-ribosomal peptide synthetase [Pyoverdine (CVF551)] [Pseudomonas aeruginosa UCBPP-PA14]	7.61468e+12	218	7e-19	CCGTGCCAACCGGCTGGCCCACCGGCTGATGGCCCTGGGCGTGGGGCCGGACGTGCGCGTGGGCG-TTGCGCTGGAGCGC-TCGGTG-GA-CATGGTGGCCGGGCTGCTGGCGGTGCTCAAGGCCGGCGGCGCCTACGTGCCGCTGGACATGGAGTACCCGGTGGACCGCCTGGCCTACATTGCCCAGGACAG-CG-GCATTGC-CCTGCTGCTGACC	CCGGGCCAACCGCCTGGCCCATGCGTTGATCGCCCGAGGCGTCGGCCCCGAGGTGCGGGTGG-CGATCGCCATGCAGCGCAGCGCGGAGATCATGGTGG-C--GTTCCTGGCGGTACTGAAGGCCGGCGGCGCCTACGTGCCGCTGGACATCGAATACCCGCGCGAGCGCCTGCTGTACATGATGCAGGACAGTCGCGC---GCACCTGCTGCTGACC
NODE_8_length_128297_cov_32.3642	VFG016041(gb|NP_251092)	(pvdI) peptide synthase [pyoverdine (IA001)] [Pseudomonas aeruginosa PAO1]	7.39528e+11	1313	1e-131	CGTGCACCAGCTGATCGAGCGCCAGGTCCAG-GCACGGCCGGATGCCG-TGGCGCTGGTCTTTGGTGAGCAGGTTCTGAGCTACGACCAGCTCAACCGCCGCGCCAACCAGCTGGCACACCGGCTGAT-G-GCCCTGGGCGTGAGGCCGGAGACCCGGGTGGGCATCGCCATGGAGCGGTCCATCGAGATGGTGGTGGGCCTGCTGGCCATCATGAAGGCCGGTGGCGCCTATGTGCCCCTGGACCCCGATCACCCGCCCGAACGGCTGGCCCAGATGATCGAAGACGGCGCCGTGCGGCGCCTGCTCACCCACAGCGCGCTGCGCGAGCGCCTGCCCGCAGGCG--AGGATCTGCAGTGGCTGGACATCGACCGCATCGATG--TGGCCGGTGAATCT…	CGTGCACCGGTTGTTCGAGGAGCAGGTCGAGCGCAC-GCC-GACGGCGCCGGCGCTGGCCTTCGGCGAGGAACGCCTGGACTACGCCGAGCTGAACCGCCGGGCCAACCGCCTGGCGCATGCCCTGATCGAGCGC-GGG-GTCGGTGCGGACCGCCTGGTGGGCGTGGCCATGGAGCGTTCCATCGAGATGGTCGTGGCCCTGATGGCGATCCTCAAGGCCGGCGGCGCCTACGTGCCGGTGGACCCGGAGTACCCCGAGGAGCGCCAGGCCTACATGCTGGAGGACAGCGGCGTGCAGCTGCTGCTCA-GC-CAG-TCGC-ACCTGA-AG-CTG-CCGCTGGCGCAAGG-CGTGCAGCGGATCGACCTGGACCAGGCCGATGCCTGGCTGG-AAAAC-…
NODE_8_length_128297_cov_32.3642	VFG016041(gb|NP_251092)	(pvdI) peptide synthase [pyoverdine (IA001)] [Pseudomonas aeruginosa PAO1]	7.36481e+12	1313	5e-125	CGTGCACCAGCTGATCGAGCGCCAGGTCCAG-GCACGGCCGGATGCCG-TGGCGCTGGTCTTTGGTGAGCAGGTTCTGAGCTACGACCAGCTCAACCGCCGCGCCAACCAGCTGGCACACCGGCTGAT-G-GCCCTGGGCGTGAGGCCGGAGACCCGGGTGGGCATCGCCATGGAGCGGTCCATCGAGATGGTGGTGGGCCTGCTGGCCATCATGAAGGCCGGTGGCGCCTATGTGCCCCTGGACCCCGATCA-CCCGCCCGAACGGCTGGCCCAGATGATCGAAGACGGCGCCGTGCGGCGCCTGCTCACCCACAGCGCGCTGCGCGAGCGCCTGCCCGCAGGCG-AGGATCTGCAGTGGCTGGACATCGACCGCATCGATG--TGGCCGGTGAATC-…	CGTGCACCGGTTGTTCGAGGAGCAGGTCGAGCGCAC-ACC-GACGGCGCCGGCGCTGGCCTTCGGCGAGGAGCGCCTGGACTACGCCGAGCTGAACCGCCGGGCCAACCGCCTGGCGCATGCCCTGATCGAGCGC-GGG-GTCGGTGCGGACCGCCTGGTGGGCGTGGCCATGGAACGTTCCATCGAGATGGTCGTGGCCCTGATGGCGATCCTCAAGGCCGGCGGCGCCTACGTGCCGGTGGACCCGGAGTATCCCG-AGGAGCGCCAGGCCTACATGCTGGAGGACAGCGGCGTGCAACTGCTGCTCA-GC-CAG-TCGC-ACCTGA-AG-CTG-CCGCTGGCGCAAGGTGTGCAGCGGATCGACCTGGACCAGGCCGATGCCTGGCTGGAAAACCA…
NODE_8_length_128297_cov_32.3642	VFG016041(gb|NP_251092)	(pvdI) peptide synthase [pyoverdine (IA001)] [Pseudomonas aeruginosa PAO1]	7.56881e+12	218	3e-17	CCGTGCCAACCGGCTGGCCCACCGGCTGATGGCCCTGGGCGTGGGGCCGGACGTGCGCGTGGGCG-TTGCGCTGGAGCGC-TCGGTG-GA-CATGGTGGCCGGGCTGCTGGCGGTGCTCAAGGCCGGCGGCGCCTACGTGCCGCTGGACATGGAGTACCCGGTGGACCGCCTGGCCTACATTGCCCAGGACAG-CG-GCATTGC-CCTGCTGCTGACC	CCGGGCCAACCGCCTGGCACATGCGTTGATCGCCCGAGGCGTCGGCCCCGAAGTGCGTGTGG-CGATCGCCATGCAGCGCAGCGCGGAGATCATGGTGG-C--GTTCCTGGCGGTACTGAAGGCCGGCGGCGCCTACGTGCCGCTGGACATCGAATACCCGCGCGAGCGCCTGCTGTACATGATGCAGGACAGTCGCGC---GCACCTGCTGCTGACC
NODE_8_length_128297_cov_32.3642	VFG016042(gi:152985810)	(pvdI) linear gramicidin synthetase subunit D [Pyoverdine (CVF551)] [Pseudomonas aeruginosa PA7]	7.34244e+12	1317	2e-118	CGTGCACCAGCTGATCGAG-CGCCAGGTCCAG-GCACGGCCGGATGCCGTGGCGCTGGTCTTTGGTGAGCAGGTTCTGAGCTACGACCAGCTCAACCGCCGCGCCAACCAGCTGGCACACCGGCTGAT-G-GCCCTGGGCGTGAGGCCGGAGACCCGGGTGGGCATCGCCATGGAGCGGTCCATCGAGATGGTGGTGGGCCTGCTGGCCATCATGAAGGCCGGTGGCGCCTATGTGCCCCTGGACCCCGATCA-CCCGCCCGAACGGCTGGCCCAGATGATCGAAGACGGCGCCGTGCGGCGCCTGCTCACCCACAGCGCGCTGCGCG-AGC-GCCTGCCCGCAGGCGAGGATCTGCAGTGGCTGGACATCGACCGC-AT-CG--AT-G-TGGCCGGTG…	CGTGCACCAGCTGTTCGAGGCG-CAGGCCGAGCGCAAC-CCGGAGGCGCCGGCGCTGGCCTTCGGCGAGGAACGCCTGGACTACGCCGAGCTGAATCGCCGGGCCAACCGCCTGGCGCATGCCCTGATCGAGCGC-GGG-GTCGGTGCGGACCGCCTGGTGGGTGTGGCCATGGAGCGTTCCATCGAGATGGTCGTGGCCCTGATGGCGATCCTCAAGGCCGGCGGCGCCTACGTGCCGGTGGACCCGGAATATCCCG-AGGAGCGCCAGGCCTACATGCTGGAGGACAGCGGCGTGCAACTGCTGCTCA-GC-CAG-TCGC-ACCTGAAGCTGCC-GCTGGC--GCGAGG-CGTGCAGCGGATCGACCTGGATCGCGGTGCGCCCTGGTTCGAGGGTT…
NODE_8_length_128297_cov_32.3642	VFG016044(gi:104782280)	(pvdI) pyoverdine sidechain peptide synthetase [Pyoverdine (CVF551)] [Pseudomonas entomophila L48]	7.36167e+11	1247	8e-113	CTGAGCTACGACCAGCTCAACCGCCGCGCCAACCAGCTGGCACACCG-GCTGATGGCCCTGGGCGTGA-GGCCGGAGACCCGGGTGGGCATCGCCATGGAGCGGTCCATCGAGATGGTGGTGGGCCTGCTGGCCATCATGAAGGCCGGTGGCGCCTATGTGCCCCTGGACCCCGATCACCCGCCCGAACGGCTGGCCCAGATGATCGAAGACGGCGCCGTGCG-GCGCCTGCTCACCCACAGCGC-GCTGCGCGAGCG-CCTGCCCGC-AGGCGAGGATCTGC--AG--T-G-GCTGGACATCGACCGCATCG-AT-G-TGGCCGGTGAATCTCAGC-GCAACCCCGTGGTTGC-CGTGCATG-G--GGAGCATCTGGCCTACGTGATCTTCACCTCGG…	CTGAGCTACGCCGAACTCAACGCCCGGGCCAACCGCCTGGC-CCGCGAACTGGTGGCCCAGGGCGCGACGGCCGATG-CGCTGGTGGGCATCGCCGTGGAGCGCAGCGTGGAGATGGTGGTGGGCCTGCTGGCGATCCTCAAGGCCGGCGCGGCCTACGTGCCGCTGGACCCGGAATACCCGCGCGAGCGCCTGGCATACATGATCGAGGACAGCGGCAT-CGAACTGCTGCTGACCCA-GGCGCACCTGC-TGGCCGAGCTG-CCGCTGGGCGAGGGTGTGCGCAGCCTGGTGCTGGACCA-G-CCGGA-CGCCTGGCTGGCCGG-CCATGGCGACAGCAA--CC-TGG-GCCTCGTGCCAGCGCCGCAGCAACTGGCGTACGTGATCTACACCTCCG…
NODE_8_length_128297_cov_32.3642	VFG016044(gi:104782280)	(pvdI) pyoverdine sidechain peptide synthetase [Pyoverdine (CVF551)] [Pseudomonas entomophila L48]	7.52149e+11	698	6e-79	TGCTGGTCGTGGCCATGCACCACATCGTCTCCGACGGCTGGTCCATGCAGATCATCGTGGATGAATTCGTGCAGCAGTACCGCGCACGGT-GCCAGGGACAGGTGCCGCAGGCCG-CACCCCTGCCGCTGCAGTACGCCGACTACGCGGCCTGGCAGCGCCAGTGGCTGGAGGCCGGCGAGC-GGCAGCGGCAACTGGCCTACTGGCGCACCCAGCTGGGCGACACGCACCCCGTGCTGCAACTGCCCACCGACCACCCGCGCCGGCCCGGCGCGGA-CCA-TGTGGCCGCCAGCCATGGCCTACAGCT-G-CCGGCCGATCTGGTCGGCAGCCTGCGCC-GCCGCGCCCAGGCGC-AGGACGCAACGCTGTTCGTGCTGCTGCTGGCGGGCCTGCAGG…	TGCTGGTGATGACCCAGCACCATATCGTCTCCGACGGCTGGTCGATGCAGCGCCTGGTGGAAGAGCTGGTGGCGCTGTACGACGC-CTTCAGCCAAGGCCAGGCGGCGCAG-CTGCCGGCACTGCCGATCCAGTACCTGGACTACGCCGTGTGGCAGCGCCAGTGGCTGGCCGAAGGCGAGCAGGC-CCGCCAGCTGGCCTACTGGACCGCCAAGCTGGGCGGCGAGCAGCCGGTGCTGGAACTGCCCACCGACCGCCCACGCCCGG-CGGCGCAGAGCTACCGTGG-CGCGCGCCACGCGCTGCACCTGGCCCCGGCG--CTGGCCGACGGCCTGCGCCAGCTG-GCCCA-GCGCGAGCAGGTGACCCTGTTCATGCTGCTGCTGGCCTCGTTCCAGG…
NODE_8_length_128297_cov_32.3642	VFG016044(gi:104782280)	(pvdI) pyoverdine sidechain peptide synthetase [Pyoverdine (CVF551)] [Pseudomonas entomophila L48]	7.28982e+12	904	8e-73	GACAGCCTGGCCTATGTGATCTACACCTCGGGCTCCACGGGCCGCCCCAAGGGCGCACAACTGAGCCACCGCAACGTGGCGCGGCTGCTGGATGCCACCGATGCCTGGTTCGGCTTCGG-GCCTGACGATGTCTGGACCCTGTTCCACTCCTACGCCTTCGACTTCTCGGTCTGGGAGATCTTTGGCGCCCTG-TGCACGGGCGGCCGGCTGGTGGTGGTGCCGTACTGGGTCAGCCGGTCGC-CCCAGGACTTCCT-G-GCT-TTGCTGCGTGCGGAGCGCGTAACGGTTCTCAATCAAACACCTTCGGCCTTCGGGCAGCTGATCCATGCGGTGG--AG-CAGGATGAAGAAGGCAGTGCTGGCCTGGCGCTGCGCCAGGTGATCTTCGGCGGCGAG…	GACAACCTGGCCTATGTGATCTATACCTCCGGTTCTACCGGCAACCCCAAGGGCGTGCTGCTGCCCCACGGCAACATCCTGCGCCTGTTCGCGGCCACCGCCGAATGGTTCGATTTCGGCGCC-GACGATGTCTGGTCGCTGTTCCATTCCTATGCCTTCGACTTCTCTGTGTGGGAGATCTTCGGTGCCCTGATGCAC-GGTGGTCGCCTGTTGATCGTGCCCCAGGACGTGA-CCCGCAGCGCGGAAGACTTCTACGCGCTGTTG-TGCG-ACGAAG-GGGTGACGGTGCTCAACCAGACTCCGTCGGCCTTCAAGCAACTGATGCA---GGTGGCCTGCCAGGCCCCCG-ACTCA-CGCCGACATGTC-CTGCGCTATGTGGTGTTCGGTGGCGAG…
NODE_8_length_128297_cov_32.3642	VFG016044(gi:104782280)	(pvdI) pyoverdine sidechain peptide synthetase [Pyoverdine (CVF551)] [Pseudomonas entomophila L48]	7.27869e+12	915	5e-70	CCGGACAGCCTGGCCTATGTGATCTACACCTCGGGCTCGACAGGCAAACCCAAGGGCGCGCAACTGAGCCACCGCAATGTGGCACGGCTGCTGGATGCCACCGATGCCTGGTTCGGCTTCGGCCCGGACGATGTCTGGACCCTGTTCCACTCCTACGCCTTCGACTTCTCGGTCTGGGAGATCTTTGGCGCCCTG-TGCACGGGCGGCAGGCTGGTGGTGGTGCCTTACTGGGTCAGCCGCTCGC-CCCAGGACTTCCT-G-GCT-TTGCTGCGTGCGGAGCGCGTAACGGTTCTCAATCAAACGCCTTCGGCCTTCGGGCAGCTGGTGCATGCGGTGGAGCAGGAAGATGGGAACGAGCAGGGCGGCTCCGGCCTGGCGCTGCGCCAGGTGATCTTCG…	CCGGACAACCTGGCCTATGTGATCTATACCTCCGGTTCTACCGGCAACCCCAAGGGCGTGCTGCTGCCCCACGGCAACATCCTGCGCCTGTTCGCGGCCACCGCCGAATGGTTCGATTTCGGCGCCGACGATGTCTGGTCGCTGTTCCATTCCTATGCCTTCGACTTCTCTGTGTGGGAGATCTTCGGTGCCCTGATGCACGGTGGTC-GCCTGTTGATCGTGCCCCAGGACGTGACCCGC-AGCGCGGAAGACTTCTACGCGCTGTTG-TGCG-ACGAAG-GGGTGACGGTGCTCAACCAGACTCCGTCGGCCTTCAAGCAACTGATGCA---GGTGG-CCTGCCAG--GCCCCCGA-C---TC-ACGCCGACATGTC-CTGCGCTATGTGGTGTTCG…
NODE_8_length_128297_cov_32.3642	VFG016044(gi:104782280)	(pvdI) pyoverdine sidechain peptide synthetase [Pyoverdine (CVF551)] [Pseudomonas entomophila L48]	7.29226e+12	698	5e-45	GCACCACATCATCTCCGACGGCCGCTCCATGCAGATCCTGCTGGAGGAGTTCGCCGGC-CTGTACGCGGCACTGGTGCAG-CAGCGCCCGAC-CCGCA--TGCCGCCGCTGCCCATTGCCTACAGCGACTACGCCGCCTGGCAGCGCGACTGGCTGGAGGCCGGGGA-AAGGCAGCGCCTGCTGGACTACTGG-CTGCCCGAGCTGGCCGGTGGTCAGGACCTGCATCTGGAGCTGCCCGCCGACCATGCCCGCGCGCCGGGCGCCG-AGA-C--CCGTTGGCATGCCGCCTGGCACCGGCTGGAGCTGCCCGCCAGC-CTGGTGGCCGGACTGGAGCAGC-GCGCC--CGCGAGCAGGGCACCTCCCTCTTCGTGGCGCTGCTGGCCGGGTTCCAGGC…	GCACCATATCGTCTCCGACGGCTGGTCGATGCAGCGCCTGGTGGAAGAGCT-GGTGGCGCTGTACGACGC-CT--T-CAGCCAAGGCCAGGCGGCGCAGCTGCCGGCACTGCCGATCCAGTACCTGGACTACGCCGTGTGGCAGCGCCAGTGGCTGGCCGAAGGCGAGCAGGC-CCGCCAGCTGGCCTACTGGACCG-CCAAGCTGGGCGGCGAGCA-G-CC-GGTGCTGGAACTGCCCACCGACC--GCCCACGC-CC-GGCGGCGCAGAGCTACCG-TGGC--G-CG-C-GCCACGCGCTGCACCTGGCC-CCGGCGCTGGCCGACGGCCTGCGCCAGCTGGCCCAGCGCGAGCAGGTGA---CCCTGTTCATGCTGCTGCTGGCCTCGTTCCAGGC…
NODE_8_length_128297_cov_32.3642	VFG016044(gi:104782280)	(pvdI) pyoverdine sidechain peptide synthetase [Pyoverdine (CVF551)] [Pseudomonas entomophila L48]	7.65432e+12	243	1e-25	TGACCTGCG-AGTCC-GCACGACTGACCTACGCCGAACTCGACGCCCAGGCCAACCGCCTGGCCCGCC-GTCTGATCGCCCTGGGCGTGCGCCCGGAGACGCGCGTGGGCATTGCCATGCAGCGCTCGG-TGGAGATGGTGGTGGGACTGCTGGCCATCCTCAAGGCCGGTGGCGCCTATGTGCCGCTGGACCCGGATTACCCTGC-CGATCGTCTGGCACATATGGTCGAGGACAGCGGCAT	TGACCTTCGAAGGCCGGCAC--CTGAGCTACGGCGCGCTCAATGAGCAGGCCAACCGTCTCGCCCACCAGT-TGATCGGTGCGGGCGTCGGCCCGGATACCCAGGTCGGCCTGGCC-TGTCGCCGTGGGCCGGACATGCTGGTCGGTCTGCTGGCCATCCTCAAGGCCGGTGGCGCCTATGTGCCGCTGGACCCGGCCTATCC-GCGCGAGCGCCTGGCCTACATGATCGACGACAGTGGCAT
NODE_8_length_128297_cov_32.3642	VFG016044(gi:104782280)	(pvdI) pyoverdine sidechain peptide synthetase [Pyoverdine (CVF551)] [Pseudomonas entomophila L48]	8.55856e+12	111	2e-23	GGAGATGGTGGTGGGACTGCTGGCCATCCTCAAGGCCGGTGGCGCCTATGTGCCGCTGGACCCGGATTACCCGGCCGACCGGCTGGCGCACATGGTCGAGGACAGCGGCAT	GGACATGCTGGTCGGTCTGCTGGCCATCCTCAAGGCCGGTGGCGCCTATGTGCCGCTGGACCCGGCCTATCCGCGCGAGCGCCTGGCCTACATGATCGACGACAGTGGCAT
NODE_8_length_128297_cov_32.3642	VFG016044(gi:104782280)	(pvdI) pyoverdine sidechain peptide synthetase [Pyoverdine (CVF551)] [Pseudomonas entomophila L48]	7.23837e+12	344	5e-15	GCGCCCCGTGCCCCTGGGCGTGGCCGGCGAGCTGTGCATAGGCGGGCCCCTG-CTGTCGCGCGGCTACCTGAACCG--GGCAGG-GCTCAGCGCGGAGCGCTTTGTCGCCGACCCCTTCGGCCGCGATGGCGCAAGACTCTATCGCACGGGCGACCTGGTGCGCTGGAATGCG-C-AGGGCCAGCTGGAGTACCTGGGGCGGGTGGACCACCAGGTCAAGATCCGCGGCCTGCGCATCGAGCTGGGCGAGGTGCAGGCGCAACTGCTGGCGCTGGACGATGTGCGCGAAGCCGTGGTCGTGGCCGGCGAGGGACCGG-CGGGCACGCGGCTGCTGGCCTATGTG	GCG-CCGGTGCCGGTGGGCGTGGCAGGCGAGCTGTACCTCGG-TGGCGTGGGCCTGGCGCGCGGTTACC---ACCGCCGCCCGGCGCTGACCGCCGAGCGTTTCGTCGCCAGCCCATTCGGCGGCGA--ACG---G-CTGTACCGCACCGGTGACCTGGCGCGCT--ACCGCGCCGACGGGGTGATCGAGTACGCCGGGCGTATCGACCACCAGGTGAAGATCCGCGGCCTGCGCATCGAGCTGGGTGAGATCGAGGCGCGTTTGCTGGAGCAAGGCCAGCTGCGCGAGGCGGTGGTGATCGCCTGCGATGG-CCGCAACGGCAAGCAGCTGGTGGCCTACGTG
NODE_8_length_128297_cov_32.3642	VFG016032(gi:116050340)	(pvdD) pyoverdine synthetase D [Pyoverdine (CVF551)] [Pseudomonas aeruginosa UCBPP-PA14]	7.29938e+12	1296	1e-106	GCGCTG-TCCTTCGA-GCACCACGTTCTCGGCTACGCCGAACTCGACGCCCAGGCCAACCGCCTGGCCCACTGTCTGATCGCCCTGGGCG-T-GCAC-CCCGAGACACGCGT-GGGCATTGCCATGCAGCGCTCGGTGGAGATGGTGGTGGGACTGCTGGCCATCCTCAAGGCCGGTGGCGCCTATGTGCCGCTGGACCCGGATTACCCGGCCGACCGGCTGGCGCACATGGTCGAGGACAGCGGCATTGCCCTGGTGCTGACGCAGGCGGC-GGTGCGCGAGCGCATTCC-CGGCGCTGCTGCGCTGCAGGTGCTGGAGATCGACATGCTGGACCTGTCGGGCGAACCCGATACCGATCCGCAGGTTGAAG-TCTCGGCAGACAGCCTGGCCTATGTG…	GCGCTGATCC-TCGACGAACAACG-GCTGAGCTACGGCGAACTGAATGCGCGGGCCAATCGCCTGGCGCACTGCCTGATCGCTCGCGGCGTTGGCGCGGACGTG-C-CG-GTCGGGC-TGGCGCTGGAGCGTTCGCTGGACATGCTGGTCGGCTTGCTGGCGATCCTCAAGGCCGGCGGCGCCTACCTGCCGTTGGACCCGGCGGCGCCAGAGGAGCGCCTGGCGCATATCCTCGACGACAGTGGGGTACGGCTGCTGCTGACCCAGG-GGCATCTGCTCGAGCGCCTGCCACGGC-AGGCGGGGGTGGAGGTGCTGGCCATCGACGGTCTGGTGCTGGATGGCTACGCCGAGAGCGATCCGC-TCCCGACGCTATCGGCGGACAACCTGGCCTACGTG…
NODE_8_length_128297_cov_32.3642	VFG016032(gi:116050340)	(pvdD) pyoverdine synthetase D [Pyoverdine (CVF551)] [Pseudomonas aeruginosa UCBPP-PA14]	7.29167e+12	1296	5e-105	GCGCTG-TCCTTCGA-GCACCACGTTCTCGGCTACGCCGAACTCGACGCCCAGGCCAACCGCCTGGCCCACTGTCTGATCGCCCTGGGCG-T-GCAC-CCCGAGACACGCGT-GGGCATTGCCATGCAGCGCTCGGTGGAGATGGTGGTGGGACTGCTGGCCATCCTCAAGGCCGGTGGCGCCTATGTGCCGCTGGACCCGGATTACCCGGCCGACCGGCTGGCGCACATGGTCGAGGACAGCGGCATTGCCCTGGTGCTGACGCAGGCGGC-GGTGCGCGAGCGCATTCC-CGGCGCTGCTGCGCTGCAGGTGCTGGAGATCGACATGCTGGACCTGTCGGGCGAACCCGATACCGATCCGCAGGTTGAAG-TCTCGGCAGACAGCCTGGCCTATGTG…	GCGCTGATCC-TCGACGAACAACG-GCTGAGCTACGGCGAACTGAATGCGCGGGCCAATCGCCTGGCGCACTGCCTGATCGCTCGCGGCGTTGGCGCGGACGTG-C-CG-GTCGGGC-TGGCGCTGGAGCGTTCGCTGGACATGCTGGTCGGCTTGCTGGCGATCCTCAAGGCCGGCGGCGCCTACCTGCCGTTGGACCCGGCGGCGCCAGAGGAGCGCCTGGCGCATATCCTCGACGACAGTGGGGTACGGCTGCTGCTGACCCAGG-GGCATCTGCTCGAGCGCCTGCCACGGC-AGGCGGGGGTGGAGGTGCTGGCCATCGACGGACTGGTGCTGGACGGCTACGCCGAGAGCGATCCGC-TCCCGACGCTATCGGCGGACAACCTGGCCTACGTG…
NODE_8_length_128297_cov_32.3642	VFG016032(gi:116050340)	(pvdD) pyoverdine synthetase D [Pyoverdine (CVF551)] [Pseudomonas aeruginosa UCBPP-PA14]	7.23571e+12	1277	8e-93	ACGACTGACCTACGCCGAACTCGACGCCCAGGCCAACCGCCTGGCCCGCCGTCTGATCGCCCTGGGCGTGCGCCCGGAGACGCG-C-GT-GGGCATTGCCATGCAGCGCTCGGTGGAGATGGTGGTGGGACTGCTGGCCATCCTCAAGGCCGGTGGCGCCTATGTGCCGCTGGACCCGGATTACCCTGCCGATCGTCTGGCACATATGGTCGAGGACAGCGGCATTGCCCTGGTGCTGACGCAGGCTGC-GGTGCGCGAGCGCATTCC-CGGCGCTGCTGCGCTGCAGGTGCTGGAGATCGACATGCTGGACCTGTCGGGCGAACCCGATACCGATCCGCAGGTCGATGTGAAC-CCGGACAGCCTGGCCTATGTGATCTACACCTCGGGCTCGACAGG…	ACGGCTGAGCTACGGCGAACTGAATGCGCGGGCCAATCGCCTGGCGCACTGCCTGATCGCTCGCGGCGTTGGCGC-G-GACGTGCCGGTCGGGC-TGGCGCTGGAGCGTTCGCTGGACATGCTGGTCGGCTTGCTGGCGATCCTCAAGGCCGGCGGCGCCTACCTGCCGTTGGACCCGGCGGCGCCAGAGGAGCGCCTGGCGCATATCCTCGACGACAGTGGGGTACGGCTGCTGCTGACCCAGG-GGCATCTGCTCGAGCGCCTGCCACGGC-AGGCGGGGGTGGAGGTGCTGGCCATCGACGGTCTGGTGCTGGATGGCTACGCCGAGAGCGATCCGC-TCCCGACGCTATCGGCGGACAACCTGGCCTACGTGATCTATACCTCGGGCTCGACCGG…
NODE_8_length_128297_cov_32.3642	VFG016032(gi:116050340)	(pvdD) pyoverdine synthetase D [Pyoverdine (CVF551)] [Pseudomonas aeruginosa UCBPP-PA14]	7.23787e+12	1278	8e-93	ACGACTGACCTACGCCGAACTCGACGCCCAGGCCAACCGCCTGGCCCGCCGTCTGATCGCCCTGGGCGTGCGCCCGGAGACGCG-C-GT-GGGCATTGCCATGCAGCGCTCGGTGGAGATGGTGGTGGGACTGCTGGCCATCCTCAAGGCCGGTGGCGCCTATGTGCCGCTGGACCCGGATTACCCTGCCGATCGTCTGGCACATATGGTCGAGGACAGCGGCATTGCCCTGGTGCTGACGCAGGCTGC-GGTGCGCGAGCGCATTCC-CGGCGCTGCTGCGCTGCAGGTGCTGGAGATCGACATGCTGGACCTGTCGGGCGAACCCGATACCGATCCGCAGGTCGATGTGAAC-CCGGACAGCCTGGCCTATGTGATCTACACCTCGGGCTCGACAGG…	ACGGCTGAGCTACGGCGAACTGAATGCGCGGGCCAATCGCCTGGCGCACTGCCTGATCGCTCGCGGCGTTGGCGC-G-GACGTGCCGGTCGGGC-TGGCGCTGGAGCGTTCGCTGGACATGCTGGTCGGCTTGCTGGCGATCCTCAAGGCCGGCGGCGCCTACCTGCCGTTGGACCCGGCGGCGCCAGAGGAGCGCCTGGCGCATATCCTCGACGACAGTGGGGTACGGCTGCTGCTGACCCAGG-GGCATCTGCTCGAGCGCCTGCCACGGC-AGGCGGGGGTGGAGGTGCTGGCCATCGACGGACTGGTGCTGGACGGCTACGCCGAGAGCGATCCGC-TCCCGACGCTATCGGCGGACAACCTGGCCTACGTGATCTATACCTCGGGCTCGACCGG…
NODE_8_length_128297_cov_32.3642	VFG000161(gb|NP_251089)	(pvdD) pyoverdine synthetase D [Pyoverdine (VF0094)] [Pseudomonas aeruginosa PAO1]	7.28185e+12	1295	2e-103	GCGCTG-TCCTTCGA-GCACCACGTTCTCGGCTACGCCGAACTCGACGCCCAGGCCAACCGCCTGGCCCACTGTCTGATCGCCCTGGGCG-T-GCAC-CCCGAGACACGCGT-GGGCATTGCCATGCAGCGCTCGGTGGAGATGGTGGTGGGACTGCTGGCCATCCTCAAGGCCGGTGGCGCCTATGTGCCGCTGGACCCGGATTACCCGGCCGACCGGCTGGCGCACATGGTCGAGGACAGCGGCATTGCCCTGGTGCTGACGCAGGCGGC-GGTGCGCGAGCGCATTCC-CGGCGCTGCTGCGCTGCAGGTGCTGGAGATCGACATGCTGGACCTGTCGGGCGAACCCGATACCGATCCGCAGGTTGAAG-TCTCGGCAGACAGCCTGGCCTATGTG…	GCGCTGATCC-TCGACGAACAACGGT-TGAGCTACGGCGAACTGAATGCGCGGGCCAATCGCCTGGCGCACTGCCTGATCGCCCGTGGCGTTGGCGCGGACGTG-C-CG-GTCGGGC-TGGCGCTGGAGCGTTCGCTGGACATGCTGGTCGGCTTGCTGGCGATCCTCAAGGCCGGCGGCGCCTACCTGCCGTTGGACCCGGCGGCGCCAGAGGAGCGCCTGGCGCATATCCTCGACGACAGTGGGGTACGGCTGCTGCTGACCCAGG-GGCATCTGCTCGAGCGCCTGCCACGGC-AGGCGGGGGTGGAGGTGCTGGCCATCGACGGACTGGTGCTGGACGGCTACGCCGAGAGCGATCCGC-TCCCGACGCTATCGGCGGACAACCTGGCCTACGTG…
NODE_8_length_128297_cov_32.3642	VFG000161(gb|NP_251089)	(pvdD) pyoverdine synthetase D [Pyoverdine (VF0094)] [Pseudomonas aeruginosa PAO1]	7.23323e+12	1312	2e-94	GCGCTG-TCCTTCGA-GCACCACGTTCTCGGCTACGCCGAACTCGACGCCCAGGCCAACCGCCTGGCCCACTGTCTGATCGCCCTGGGCG-T-GCAC-CCCGAGACACGCGT-GGGCATTGCCATGCAGCGCTCGGTGGAGATGGTGGTGGGACTGCTGGCCATCCTCAAGGCCGGTGGCGCCTATGTGCCGCTGGACCCGGATTACCCGGCCGACCGGCTGGCGCACATGGTCGAGGACAGCGGCATTGCCCTGGTGCTGACGCAGGCGGC-GGTGCGCGAGCGCATTCC-CGGCGCTGCTGCGCTGCAGGTGCTGGAGATCGACATGCTGGACCTGTCGGGCGAACCCGATACCGATCCGCAGGTTGAAG-TCTCGGCAGACAGCCTGGCCTATGTG…	GCGCTGATCC-TCGACGAACAACGGT-TGAGCTACGGCGAACTGAATGCGCGGGCCAATCGCCTGGCGCACTGCCTGATCGCTCGCGGCGTTGGCGCGGACGTG-C-CG-GTCGGGC-TGGCGCTGGAGCGTTCGCTGGACATGCTGGTCGGCTTGCTGGCGATCCTCAAGGCCGGCGGCGCCTACCTGCCGTTGGACCCGGCGGCGCCAGAGGAGCGCCTGGCGCATATCCTCGACGACAGTGGGGTACGGCTGCTGCTGACCCAGG-GGCATCTGCTCGAGCGCCTGCCGCGGC-AGGCGGGGGTGGAGGTGCTGGCCATCGACGGACTGGTGCTGGACGGCTACGCCGAGAGCGATCCGC-TCCCGACGCTATCGGCGGACAACCTGGCCTACGTG…
NODE_8_length_128297_cov_32.3642	VFG000161(gb|NP_251089)	(pvdD) pyoverdine synthetase D [Pyoverdine (VF0094)] [Pseudomonas aeruginosa PAO1]	7.22266e+12	1271	5e-90	TGACCTACGCCGAACTCGACGCCCAGGCCAACCGCCTGGCCCGCCGTCTGATCGCCCTGGGCGTGCGCCCGGAGACGCG-C-GT-GGGCATTGCCATGCAGCGCTCGGTGGAGATGGTGGTGGGACTGCTGGCCATCCTCAAGGCCGGTGGCGCCTATGTGCCGCTGGACCCGGATTACCCTGCCGATCGTCTGGCACATATGGTCGAGGACAGCGGCATTGCCCTGGTGCTGACGCAGGCTGC-GGTGCGCGAGCGCATTCC-CGGCGCTGCTGCGCTGCAGGTGCTGGAGATCGACATGCTGGACCTGTCGGGCGAACCCGATACCGATCCGCAGGTCGATGTGAAC-CCGGACAGCCTGGCCTATGTGATCTACACCTCGGGCTCGACAGGCAAAC…	TGAGCTACGGCGAACTGAATGCGCGGGCCAATCGCCTGGCGCACTGCCTGATCGCCCGTGGCGTTGGCGC-G-GACGTGCCGGTCGGGC-TGGCGCTGGAGCGTTCGCTGGACATGCTGGTCGGCTTGCTGGCGATCCTCAAGGCCGGCGGCGCCTACCTGCCGTTGGACCCGGCGGCGCCAGAGGAGCGCCTGGCGCATATCCTCGACGACAGTGGGGTACGGCTGCTGCTGACCCAGG-GGCATCTGCTCGAGCGCCTGCCACGGC-AGGCGGGGGTGGAGGTGCTGGCCATCGACGGACTGGTGCTGGACGGCTACGCCGAGAGCGATCCGC-TCCCGACGCTATCGGCGGACAACCTGGCCTACGTGATCTATACCTCGGGCTCGACCGGCAAGC…
NODE_8_length_128297_cov_32.3642	VFG000161(gb|NP_251089)	(pvdD) pyoverdine synthetase D [Pyoverdine (VF0094)] [Pseudomonas aeruginosa PAO1]	7.1938e+11	1290	2e-84	TGACCTACGCCGAACTCGACGCCCAGGCCAACCGCCTGGCCCGCCGTCTGATCGCCCTGGGCGTGCGCCCGGAGACGCG-C-GT-GGGCATTGCCATGCAGCGCTCGGTGGAGATGGTGGTGGGACTGCTGGCCATCCTCAAGGCCGGTGGCGCCTATGTGCCGCTGGACCCGGATTACCCTGCCGATCGTCTGGCACATATGGTCGAGGACAGCGGCATTGCCCTGGTGCTGACGCAGGCTGC-GGTGCGCGAGCGCATTCC-CGGCGCTGCTGCGCTGCAGGTGCTGGAGATCGACATGCTGGACCTGTCGGGCGAACCCGATACCGATCCGCAGGTCGATGTGAAC-CCGGACAGCCTGGCCTATGTGATCTACACCTCGGGCTCGACAGGCAAAC…	TGAGCTACGGCGAACTGAATGCGCGGGCCAATCGCCTGGCGCACTGCCTGATCGCTCGCGGCGTTGGCGC-G-GACGTGCCGGTCGGGC-TGGCGCTGGAGCGTTCGCTGGACATGCTGGTCGGCTTGCTGGCGATCCTCAAGGCCGGCGGCGCCTACCTGCCGTTGGACCCGGCGGCGCCAGAGGAGCGCCTGGCGCATATCCTCGACGACAGTGGGGTACGGCTGCTGCTGACCCAGG-GGCATCTGCTCGAGCGCCTGCCGCGGC-AGGCGGGGGTGGAGGTGCTGGCCATCGACGGACTGGTGCTGGACGGCTACGCCGAGAGCGATCCGC-TCCCGACGCTATCGGCGGACAACCTGGCCTACGTGATCTATACCTCGGGCTCGACCGGCAAGC…
NODE_8_length_128297_cov_32.3642	VFG020074(gi:218891595)	(pvdL) peptide synthase [Pyoverdine (CVF551)] [Pseudomonas aeruginosa LESB58]	7.20252e+12	1269	8e-78	CGACCAGGTGGACCTGGCCGATGCCGACGCCTGG--CG-GCCCCATGCCCCGGCTGCCGACGACATCGCCTTCCTGCAATACACCTCGGGCTCCACCTCGGCGCCCAAGGGCGTGATGGTCAGCCACGGCAACCTCATCGCCAACGAGGCCGC-CATCCAGC-AGCGCATGGACATCGGCGCGGGCGACCGCTTCAT-GTC--CTGGGCGCCGCTGTACCACGACATGGGCCTGATCGGCGGACTGCTGCAGCCGCTGTACAGCGGGCTGCCGCTG-GTGCTGACCTCGCCGCGCCTCTTCCTGGAAAGCCCCGTGCGCTGGCTGGAACTGATCTCGCGCCACCGCGCCACCATCAGCGGCGGCCCCGACTTCGCCTACCGCATGTGCCTGGAGCGCAT…	CGACCAGTTGGACCCGGCCGTTGCCGAGGCCTGGGACGAGCCGCAAG-TGC-G-TCCCGAGCACATCGCCTTCCTCCAGTACACCTCCGGTTCAACCGCATTGCCCAAGGGCGTGCAGGTCAGCCATGGCAACCTGGTCGCCAACGAGG-TGCTGATCCGCCGAG-GCTTCGGCATCGGTGCCGACGAC-G--TGATCGTCAGCTGGCTGCCGCTGTACCACGACATGGGCCTGATCGGCGGCCTGCTGCAACCGATCTTCAGCGGCGTACC-CTGCGTGCTGATGTCGCCGCGCTACTTCCTCGAACGTCCGGTGCGCTGGCTGGAAGCCATCAGCCAGTACGGCGGCACCGTCAGCGGCGGTCCCGATTTCGCCTACCGGCTGTGCAGCGAGCGGGT…
NODE_8_length_128297_cov_32.3642	VFG020074(gi:218891595)	(pvdL) peptide synthase [Pyoverdine (CVF551)] [Pseudomonas aeruginosa LESB58]	8.05882e+12	170	9e-28	GGCGTGGGGCCGGACGTGCGCGTGGGCGTTGCGCTGGAGCGCTCGGTGGACATGGTGGCCGGGCTGCTGGCGGTGCTCAAGGCCGGCGGCGCCTACGTGCCGCTGGACATGGAGTACCCGGTGGACCGCCTGGCCTACATTGCCCAGGACAGCGGCATTGCCCTGCTGCT	GGCGTCGGCCCGGAAGTGCGGGTCGGCCTGGCCCTGGAGCGTTCGCTGGAGATGGTCGTCGGCCTGCTGGCGATCCTCAAGGCCGGCGGCGCCTACGTGCCGCTGGACCCGGAATATCCGCTGGAGCGCCTGCAATACATGATCGAGGACAGCGGCGTACGCCTGCTGCT
NODE_8_length_128297_cov_32.3642	VFG016058(gb|NP_251114)	(pvdL) peptide synthase PvdL [pyoverdine (IA001)] [Pseudomonas aeruginosa PAO1]	7.20252e+12	1269	8e-78	CGACCAGGTGGACCTGGCCGATGCCGACGCCTGG--CG-GCCCCATGCCCCGGCTGCCGACGACATCGCCTTCCTGCAATACACCTCGGGCTCCACCTCGGCGCCCAAGGGCGTGATGGTCAGCCACGGCAACCTCATCGCCAACGAGGCCGC-CATCCAGC-AGCGCATGGACATCGGCGCGGGCGACCGCTTCAT-GTC--CTGGGCGCCGCTGTACCACGACATGGGCCTGATCGGCGGACTGCTGCAGCCGCTGTACAGCGGGCTGCCGCTG-GTGCTGACCTCGCCGCGCCTCTTCCTGGAAAGCCCCGTGCGCTGGCTGGAACTGATCTCGCGCCACCGCGCCACCATCAGCGGCGGCCCCGACTTCGCCTACCGCATGTGCCTGGAGCGCAT…	CGACCAGTTGGACCCGGCCGTTGCCGAGGCCTGGGACGAGCCGCAAG-TGC-G-TCCCGAGCACATCGCCTTCCTCCAGTACACCTCCGGTTCAACCGCATTGCCCAAGGGCGTGCAGGTCAGCCATGGCAACCTGGTCGCCAACGAGG-TGCTGATCCGCCGAG-GCTTCGGCATCGGTGCCGACGAC-G--TGATCGTCAGCTGGCTGCCGCTGTACCACGACATGGGCCTGATCGGCGGCCTGCTGCAACCGATCTTCAGCGGCGTACC-CTGCGTGCTGATGTCGCCGCGCTACTTCCTCGAACGTCCGGTGCGCTGGCTGGAAGCCATCAGCCAGTACGGCGGCACCGTCAGCGGCGGTCCCGATTTCGCCTACCGGCTGTGCAGCGAGCGGGT…
NODE_8_length_128297_cov_32.3642	VFG016058(gb|NP_251114)	(pvdL) peptide synthase PvdL [pyoverdine (IA001)] [Pseudomonas aeruginosa PAO1]	8.05882e+12	170	9e-28	GGCGTGGGGCCGGACGTGCGCGTGGGCGTTGCGCTGGAGCGCTCGGTGGACATGGTGGCCGGGCTGCTGGCGGTGCTCAAGGCCGGCGGCGCCTACGTGCCGCTGGACATGGAGTACCCGGTGGACCGCCTGGCCTACATTGCCCAGGACAGCGGCATTGCCCTGCTGCT	GGCGTCGGCCCGGAAGTGCGGGTCGGCCTGGCCCTGGAGCGTTCGCTGGAGATGGTCGTCGGCCTGCTGGCGATCCTCAAGGCCGGCGGCGCCTACGTGCCGCTGGACCCGGAATATCCGCTGGAGCGCCTGCAATACATGATCGAGGACAGCGGCGTACGCCTGCTGCT
NODE_8_length_128297_cov_32.3642	VFG016060(gi:116050371)	(pvdL) PvdL [Pyoverdine (CVF551)] [Pseudomonas aeruginosa UCBPP-PA14]	7.19243e+12	1268	4e-76	CGACCAGGTGGACCTGGCCGATGCCGACGCCTGG--CG-GCCCCATGCCCCGGCTGCCGACGACATCGCCTTCCTGCAATACACCTCGGGCTCCACCTCGGCGCCCAAGGGCGTGATGGTCAGCCACGGCAACCTCATCGCCAACGAGGCCGCCATCCAGC-AGCGCATGGACATCGGCGCGGGCGACCGCTTCAT-GTC--CTGGGCGCCGCTGTACCACGACATGGGCCTGATCGGCGGACTGCTGCAGCCGCTGTACAGCGGGCTGCCGCTG-GTGCTGACCTCGCCGCGCCTCTTCCTGGAAAGCCCCGTGCGCTGGCTGGAACTGATCTCGCGCCACCGCGCCACCATCAGCGGCGGCCCCGACTTCGCCTACCGCATGTGCCTGGAGCGCATC…	CGACCAGTTGGACCCGGCCGTTGCCGAGGCCTGGGACGAGCCGCAAG-TGC-G-TCCCGAGCACATCGCCTTCCTCCAGTACACCTCCGGTTCAACCGCACTGCCCAAGGGCGTGCAGGTCAGCCATGGCAACCTGGTCGCCAACGAGGTGTTGATCCGCCGAG-GCTTCGGCATCGGTGCCGACGAC-G--TGATCGTCAGCTGGCTGCCGCTGTACCACGACATGGGCCTGATCGGCGGCCTGCTGCAACCGATCTTCAGCGGCGTACC-CTGCGTGCTGATGTCGCCGCGCTACTTCCTCGAACGTCCGGTGCGCTGGCTGGAAGCCATCAGCCAGTACGGCGGCACCGTCAGCGGCGGTCCCGATTTCGCCTACCGGCTGTGCAGCGAGCGGGTC…
NODE_8_length_128297_cov_32.3642	VFG016060(gi:116050371)	(pvdL) PvdL [Pyoverdine (CVF551)] [Pseudomonas aeruginosa UCBPP-PA14]	8.05882e+12	170	9e-28	GGCGTGGGGCCGGACGTGCGCGTGGGCGTTGCGCTGGAGCGCTCGGTGGACATGGTGGCCGGGCTGCTGGCGGTGCTCAAGGCCGGCGGCGCCTACGTGCCGCTGGACATGGAGTACCCGGTGGACCGCCTGGCCTACATTGCCCAGGACAGCGGCATTGCCCTGCTGCT	GGCGTCGGCCCGGAAGTGCGGGTCGGCCTGGCCCTGGAGCGTTCGCTGGAGATGGTCGTCGGCCTGCTGGCGATCCTCAAGGCCGGCGGCGCCTACGTGCCGCTGGACCCGGAATATCCGCTGGAGCGCCTGCAATACATGATCGAGGACAGCGGCGTACGCCTGCTGCT
NODE_8_length_128297_cov_32.3642	VFG016059(gi:152983610)	(pvdL) probable non-ribosomal peptide synthetase [Pyoverdine (CVF551)] [Pseudomonas aeruginosa PA7]	7.74611e+12	386	2e-53	GACCAGGTGGACCTGGCCGATGCCGACGCCTGGC-GGCCCCATGCCCCG-GCTGCCGACGACATCGCCTTCCTGCAATACACCTCGGGCTCCACCTCGGCGCCCAAGGGCGTGATGGTCAGCCACGGCAACCTCATCGCCAACGAGGCCGC-CATCCAGCAGC-GCATGGACATCGGCGCGGGCGACCGCTTCAT-GTC--CTGGGCGCCGCTGTACCACGACATGGGCCTGATCGGCGGACTGCTGCAGCCGCTGTACAGCGGGCTGCCGCTG-GTGCTGACCTCGCCGCGCCTCTTCCTGGAAAGCCCCGTGCGCTGGCTGGAACTGATCTCGCGCCACCGCGCCACCATCAGCGGCGGCCCCGACTTCGCCTACCGCATGTGC	GACCAGCTGGACCCGGCTGGCGCCGAGGCCTGGCAGGAGCC-GGCGCTGCGC-CCCGAGCACATCGCCTTCCTGCAGTACACCTCAGGTTCCACCGCGTTGCCCAAGGGCGTCCAGGTCAGCCATGGCAACCTGGTCGCCAACGAGG-TGCTGATCC-GCCGCGGCTTCGGCATCGGTGCCGACGAC-G--TGATCGTCAGCTGGCTGCCGCTGTACCACGACATGGGCCTGATCGGCGGCTTGCTGCAACCGATCTTCAGCGGCGTACC-CTGCGTGCTGATGTCGCCGCGCTACTTCCTCGAACGCCCGGTGCGCTGGCTGGAAGCCATCAGCCAGTATGGCGGCACCGTCAGTGGCGGCCCGGACTTCGCCTTCCGCCTGTGC
NODE_8_length_128297_cov_32.3642	VFG016059(gi:152983610)	(pvdL) probable non-ribosomal peptide synthetase [Pyoverdine (CVF551)] [Pseudomonas aeruginosa PA7]	7.39919e+11	496	5e-40	GCGTGGGCGAGATCTGGGC-GCACGGCCCCAGCATCAGCCAGGGCTACTGGGGCAAGCCG-CAGCAAACGCAGCAGGCCTTTGTCGAGCATGCAGGCCGGCG---CTGGCTGCGCACGGGCGACCTGGGCTTCGT--GC-ACGGCGGGCAGGTCCATGTGGCGGGCCGCATCAAGGACCTGATCATCGTGCGCGGGCACAACCTCTACCCGCAGGACATCGAGCGCGTGGTCGAGGCCGAGGTCGAAGCCGT-GCGCAAGGGACGCGTGGCCGCGTTTGCGGTGGACATCGATGGCCGGGAAGGCATAGGCATTGCTGCCGAAGTCTCGTTCG-G-CATGCAAAAGCTGGTGCCGGCCCAGGCCCTGGTCGATGCCCTGAGCA-CC-GCCGTGGGCGCG…	GCGTCGGCGAGATCTGGGCCGC-CGGGCCGAGCATCGCCCACGGCTACTGGCGCAACCCGGAAGCCTCGGC-GAAGACCTTCGTCGAGC--GC-GACGGGCGCACCTGGCTGCGCACCGGCGACCTGGGCTTCCTCCGCGACGGCGAAC-TGTTC--GTCACCGGGCGCCTGAAGGACATGCTCATCGTCCGGGGCCACAACCTCTACCCGCAGGACATCGAGCGCACCGTCGAGAGCGAGGT-GCCGTCGGCGCGCAAGGGGCGGGTCGCGGCGTTCGCGGTCAAGGTCGACGGCGAGGAAGGCATCGGCATCGCCGTCGA-GA-TCGGCCGTGGCATCCAGAAGTCGGTGCCGGCCCGCGAACTGATCGA--CTC-GATCCGCCAGGCGGTGGC-CG…
NODE_8_length_128297_cov_32.3642	VFG016059(gi:152983610)	(pvdL) probable non-ribosomal peptide synthetase [Pyoverdine (CVF551)] [Pseudomonas aeruginosa PA7]	8.11765e+12	170	2e-29	GGCGTGGGGCCGGACGTGCGCGTGGGCGTTGCGCTGGAGCGCTCGGTGGACATGGTGGCCGGGCTGCTGGCGGTGCTCAAGGCCGGCGGCGCCTACGTGCCGCTGGACATGGAGTACCCGGTGGACCGCCTGGCCTACATTGCCCAGGACAGCGGCATTGCCCTGCTGCT	GGCGTCGGCCCGGAAGTGCGGGTCGGCCTGGCCCTGGAGCGTTCGCTGGAGATGGTCGTCGGCCTGCTGGCGATCCTCAAGGCCGGCGGCGCCTACGTGCCGCTGGACCCGGAGTATCCGCTGGAGCGCCTGCAATACATGATCGAGGACAGCGGCGTACGCCTGCTGCT
NODE_8_length_128297_cov_32.3642	VFG016067(gi:70731540)	(pvdL) peptide synthase [Pyoverdine (CVF551)] [Pseudomonas fluorescens Pf-5]	7.89318e+12	337	3e-52	CGACGACATCGCCTTCCTGCAATACACCTCGGGCTCCACCTCGGCGCCCAAGGGCGTGATGGTCAGCCACGGCAACCTCATCGCCAACGAG--GCCG--CCATC-CAGCAGCGC-ATGGACATCGGCGCGGGCGACCGCTTCAT-GTC--CTGGGCGCCGCTGTACCACGACATGGGCCTGATCGGCGGACTGCTGCAGCCGCTGTACAGCGGGCTGCCGCTG-GTGCTGACCTCGCCGCGCCT-CTTCCTGGAAAGCCCCGTGCGCTGGCTGGAACTGATCTCGCGCC-ACCGCGCCACCATCAGCGGCGGCCCCGACTTCGCCTACCGCATGTGC	CGACGACATCGCCTTCCTGCAATACACCTCGGGCTCCACCGCGCTGCCCAAAGGCGTGCAGGTCAGCCATGGCAACCTGGTGGCCAACGAACTGCTGATCCGTCGCGGCTTCGGTATCGACCTCAACCCGGACGAC-G-TG-ATCGTCAGCTGGCTGCCGCTGTACCACGACATGGGCTTGATTGGCGGCCTGCTGCAACCGATTTTCAGCGGCGTGCC-CTGTGTGCTGATGTCACCG-GCCTACTTCCTGGCGCGGCCCGTACGCTGGCTGGAAGCGATCA-GCGAATACGGCGGCACCATCAGCGGCGGCCCGGATTTCGCCTACCGCCTGTGC
NODE_8_length_128297_cov_32.3642	VFG016067(gi:70731540)	(pvdL) peptide synthase [Pyoverdine (CVF551)] [Pseudomonas fluorescens Pf-5]	9.69697e+11	33	5e-05	GCCTGCTACGGCCTGGCCGAAGCCACCCTGTTC	GCCTCCTACGGCCTGGCCGAAGCCACCCTGTTC
NODE_8_length_128297_cov_32.3642	VFG015823(gi:170722710)	(pvdI) amino acid adenylation domain protein [Pyoverdine (CVF551)] [Pseudomonas putida W619]	7.1008e+12	1121	1e-50	TGCTGGCGGTGCTCAAGGCCGGCGGCGCCTACGTGCCGCTGGACATGGAGTACCCGGTGGACCGCCTGGCCTACATTGCCCAGGACAGCGGCATTGCCCTGCTGCTGACCGAGCGCAAGGCAC-GCCAG-C-GCCTGCCGTTCGCGCA-GGCGCTGAACGTG-GTCGAGCTAGACGGCCTGGACCTGGACGCAGGGCCTGACCACAATCCCGGAGTGGC--GGTCCATGGCGAC-CATCTGGCCTATGTGATCTACACCTCGGGCTCCACCGGCCGGCCCAAGGGGGCGGCCAACCGGCATGCCGCGCTGTCCAATTGCATGGCCTGGATGCAGGACCACTACCGGCT-CACGCGGGCCGACGCGGTGCTGCACAAGGCGGCCTTCGGCTTCGATGTCT…	TGCTGGCGATCCTCAAGGCCGGTGGCGCCTATGTTCCCTTGGACCCGGAGTACCCTGAGGAGCGCCTGGCCTACATGATCGAGGACAGCGGCATTGGCCTCCTGCTGACCCAGC---AGGCGCTGCTCGACAGCCTGCCGCTGCCGCACGGTG-TGCA-GTGCGTGGCGCTCGACACCCTGGTGCTGGACACGATGCCGGACAGC-ACCCCGG-GTCTCAAGGTCGA-GCCGACGCAGTTGGCCTATGTCATTTATACCTCCGGCTCCACGGGGCGCCCGAAGGGCGCGGGTAACAGCCACCAGGCGCTGACCAACCGCCTGTGCTGGATGCAGCAAGCCTATGGCCTGGACGCCAG-CGATACGGTGCTGCAGAAAACCCCGTTCAGCTTCGACGTGT…
NODE_8_length_128297_cov_32.3642	VFG015823(gi:170722710)	(pvdI) amino acid adenylation domain protein [Pyoverdine (CVF551)] [Pseudomonas putida W619]	7.38462e+12	390	4e-26	CACTGGAACCAGGCCCTGCTGCTG-CGCAGCACG-CAGCCGCTGCAGCCTGCGCCGCTGCGCCAGGCCCTGGCCGATTTGCTGGCCCGGCACGACAGCC-TGCGCCTGCGCTTTCGCCCCACGGCGCAGGGCGCCTGGGAGCAGGCCTACGCAAGC-CCGTCCGAGGCCGACCTGCAGGCACTGCTGTGGGTGCGCCAGGCA--C-GGGATGCCGGCGCGATCGAGGCCTTGTGCGAACAGGCGCAGCGCAGCCTG-GACATCGTCCACGGGCCGCTGCTGCGCGGGCTGTGCATCGAGG---TGGGCGACGGCAGCTGGCGCCTGCTGCTGGTGGCCCACCATCTGGTCGTCGATGGGGTCTCCTGGCGCATCCTGCTCGAAGACCTGC	CACTGGAACCAGGCCGTGCTGCTGGTGC--CCCGTGAGCCGCTGCAAGCGGCGCAGCTGCAGCAGGCCCTGGCTCAGGTGGTGGCGCAGCACGAC-GCCTTGCGCCTGCGC-TTC-ATCCA-GGCTGATGGCCAATGGCAGCA-G-C-A-ACACGCGCCGGCCTCCGCTGGCGTGC-CGCA--GCTCTGGCACCGCCAGGCAGACAGCGA-GCAAGCGC--TGGCTGCATTGTGCGATGAGGCCCAGCGCAGCCTGCGGC-TCGATCAGGGGCCATTGCTG-GC-GGCGATGC-TGGTGGCCATGGCCGACGGCAGTCAGCGCCTGCTGCTGGTGATCCACCATCTAGTGGTCGACGGCGTTTCCTGGCGCATCCTGCTCGAAGACCTGC
NODE_8_length_128297_cov_32.3642	VFG015823(gi:170722710)	(pvdI) amino acid adenylation domain protein [Pyoverdine (CVF551)] [Pseudomonas putida W619]	7.82178e+12	202	1e-25	GGCCTGGCGCGCGGCTATCTGTCGCGCCACGGCCTGACGGCCGAGCGCTTCGTCGCCGACCCCTTCGACGGCGGTGGCGGCCGCCTGTACCGCACGGGGGACCTGGTGCGCGAGA-TGCCGGACGGCAACATCGAGTACATAGGCCGGGCCGACCACCAGGTCAAGATCCGGGGCTTCCGCATCGAGTTGGGCGAGGTCGAG	GGCCTGGCGCGCGGCTACCACCGGCGCCCAGGGCTGACGGCCGAGCGCTTCGTCGCCGACCCGTTCGGCACCGGCGA-G--CGCCTGTACCGTACCGGTGACCGTGTGCGCCAGCGTGCC-GACGGTGTGATCGAGTACCTGGGGCGTTTCGATCACCAGGTGAAAATCCGTGGTTTGCGCATCGAGTTGGGTGAGATCGAG
NODE_8_length_128297_cov_32.3642	VFG020077(gi:229591803)	(pvdL) pyoverdine synthetase A [Pyoverdine (CVF551)] [Pseudomonas fluorescens SBW25]	7.37037e+12	540	7e-44	GCC-GACGACATCGCCTTCCTGCAATACACCTCGGGCTCCACCTCGGCGCCCAAGGGCGTGATGGTCAGCCACGGCAACCTCATCGCCAACGA-G-GCCG--CCATC-CAGCAGC-GCATGGACATCGGCGCGGGCGACCGCTTCAT-GTC--CTGGGCGCCGCTGTACCACGACATGGGCCTGATCGGCGGACTGCTGCAGCCGCTGTACAGCGGGCTGCCGCTG-GTGCTGACCTCGCCGCGCCT-CTTCCTGGAAAGCCCCGTGCGCTGGCTGGAACTGATCTCGCGCC-ACCGCGCCACCATCAGCGGCGGCCCCGACTTCGCCTACCGCATGTGCCTGGAGCGCATCAAGC-CGTCGCAGCTGGCGCAGCTGGACCTGT-CGAGCTGGCGGCTG…	GCCGGACGACATCGCCTTCCTGCAATACACCTCCGGTTCCACCGCGCTGCCCAAGGGCGTGCAAGTCAGCCATGGCAACCTGGTGGCCAACGAAGTGTTGATCCGTCGCGGTTTCGGCATCGACCTCAACCCGGATGAC-G--TGATCGTCAGCTGGCTGCCGCTGTACCACGACATGGGCCTGATCGGCGGCCTGCTGCAACCGATCTTCAGTGGCGTGCCG-TGCGTGCTGATGTCGCCG-GCCTACTTCCTCGGCCGGCCGTTGCGCTGGCTCGAAGCGATCA-GCGAATACGGTGGCACCATCAGCGGTGGCCCGGATTTCGCCTATCGCCTGTGCAGCGAGCGGGTCA-GCGACTCGGCGCTGGAACGCCTGGACCTGAGCCAG-TGGCGCGTG…
NODE_8_length_128297_cov_32.3642	VFG016066(gi:104780964)	(pvdL) pyoverdine synthetase A [Pyoverdine (CVF551)] [Pseudomonas entomophila L48]	7.99197e+12	249	3e-42	CTGGCGCAGGGCTACCTGGGCCGGCCCGGCCTGAGCGCCGAGCGCTTCGTCGCCGACCCGTTCGACCAGGGCGGCGGCCGCCTGTACCGCACGGGCGACCTGGTGCGC-TGGAACGACGAAGGCCAGCTGGAGTACCTGGGGCGCCTGGACCACCAGGTGAAGATCCGGGGCTTTCGCATCGAGCTGGGCGAGATCGAGGCCCGGCTGCTGGCCCAGCCCCAGGTGCG-GGAGTCCGTGGTCGTGGCCC	CTGGCCCAGGGTTACCACGACCGCCCGGGGCTCAGCGCCGAGCGCTTCGTCGCCGACCCGTTCAGCCATGACGGTGGCCGCCTGTACCGCACCGGCGACCTGGTGCGCCTGCG-CGCCGATGGCCTGGTGGAGTACGTCGGCCGTGCCGACCAGCAGGTGAAGATCCGCGGCTTCCGTATCGAGCTGGGCGAGATCGAAAGCCGTCTGCAGGAACATGCCGATGT-CGAGGAAGCCGTGGTCCTGGCCC
NODE_8_length_128297_cov_32.3642	VFG016066(gi:104780964)	(pvdL) pyoverdine synthetase A [Pyoverdine (CVF551)] [Pseudomonas entomophila L48]	7.5974e+11	308	1e-31	ACGCTGCACGGCCGCTTCGCCAGCCAGGCATTGGCGCGGGCCG-GGGCGCAGGCGCTGTCCTTCG--AGCA-CCACGTTCTCGGCTACGCCGAACTCGACGCCCAGGCCAACCGCCTGGCCCACTGTCTGATCGCCCTGGGC-GTG-CACCCCG-AGACACGCGTGGGCATTGCCATGCAGCGCTCGGTGGAGATGGTGGTGGGACTGCTGGCCATCCTCAAGGCCGGTGGCGCCTATGTGCCGCTGGACCCGGATTACCCGGCCGACCGGCTGGCGC-ACATGGTCGAGGACAGCGGCATTGCCCTG	ACGCTGCACGGCCTGTTCGCCGCCCAGGC-CGAGCGCACGCCGCAGGCGTTGGCGCTGACCTTCGCCGGCACCCAC---CTGAGCTACGCCGAGCTCGACCAGCAGGCCAACCGCCTGGCCCGCGCCCTG--CG-CGAGCGCGGTGTCGGCCCGCAGGTGCGGGTAGGCCTGGCGCTGGAGCGTTCGCTGGAGATGGTGATCGGCCTGCTGGCGATCCTCAAGGCCGGTGGCGCCTATGTGCCGCTCGACCCTGAATACCCACTGGACCGCCTG-CGCTACATGATCGAAGACAGCCGCATCGGCCTG
NODE_8_length_128297_cov_32.3642	VFG016066(gi:104780964)	(pvdL) pyoverdine synthetase A [Pyoverdine (CVF551)] [Pseudomonas entomophila L48]	7.78261e+12	230	2e-28	CTGACCTACGCCGAACTCGACGCCCAGGCCAACCGCCTGGCCCGCCGTCTGATCGCCCTGGGC-GTG-C-GCCCGGAGACGCGCGTGGGCATTGCCATGCAGCGCTCGGTGGAGATGGTGGTGGGACTGCTGGCCATCCTCAAGGCCGGTGGCGCCTATGTGCCGCTGGACCCGGATTACCCTGCCGATCGTCTG-GC-ACATATGGTCGAGGACAGCGGCATTGCCCTG	CTGAGCTACGCCGAGCTCGACCAGCAGGCCAACCGCCTGGCCCGCGCCCTG--CG-CGAGCGCGGTGTCGGCCCGCAGGTGCGGGTAGGCCTGGCGCTGGAGCGTTCGCTGGAGATGGTGATCGGCCTGCTGGCGATCCTCAAGGCCGGTGGCGCCTATGTGCCGCTCGACCCTGAATACCCACTGGACCGCCTGCGCTAC--ATGATCGAAGACAGCCGCATCGGCCTG
NODE_8_length_128297_cov_32.3642	VFG016066(gi:104780964)	(pvdL) pyoverdine synthetase A [Pyoverdine (CVF551)] [Pseudomonas entomophila L48]	7.44792e+12	192	1e-10	CGCCAACGGCAAGGTGGACCGCAAGGCGCTGCCCGAGCC--GGAGAT-GGT---CAGCGC--CCAGCAATATGAGGCACCGCAGGGCGAGTTGGAAGAAACGCTCGCGAAGATCTGGGCCGAGGTGCTGGGCGTGGAGCGAGTGGGCCGGCAGGACGGCTTCTTCGAGCTGGGCGGGCATTCGCTGCTCGCC	CGCCAACGGCAAGCTCGACCGCAAGGCGCTGCC-G-GCCATCGACATCGGTGGCCAGCACAGCCAGGATTACCTGGCGCCGCGCAACGAGCTGGAGGAGACCCTCGCCGGCATCTGGGCCGATGTGCTCAAGGCCGAGCGGGTGGGGGTGCGTGACAACTTCTTCGAGCTGGGCGGGCATTCGCTGCTGGCC
NODE_8_length_128297_cov_32.3642	VFG016066(gi:104780964)	(pvdL) pyoverdine synthetase A [Pyoverdine (CVF551)] [Pseudomonas entomophila L48]	7.42105e+12	190	5e-10	GCCAACGGCAAGGTGGACCGCAAGGCGCTGCCCGAGC--CG-GA--GATGGCGAGTGC-G-CAGGAATACGAGGCACCGCAGGGCGAGTTGGAAGAAACGCTCGCGAAGATCTGGGCCGAGGTGCTGGGCGTGGAGCGCGTGGGCCGGCAGGACGGCTTCTTCGAGCTGGGCGGGCATTCGCTGCTCGCC	GCCAACGGCAAGCTCGACCGCAAGGCGCTGCC-GGCCATCGACATCGGTGGCCAGCACAGCCAGGATTACCTGGCGCCGCGCAACGAGCTGGAGGAGACCCTCGCCGGCATCTGGGCCGATGTGCTCAAGGCCGAGCGGGTGGGGGTGCGTGACAACTTCTTCGAGCTGGGCGGGCATTCGCTGCTGGCC
NODE_8_length_128297_cov_32.3642	VFG020071(gi:229590014)	(pvdJ) pvdj(2) [Pyoverdine (CVF551)] [Pseudomonas fluorescens SBW25]	7.03797e+11	1185	4e-41	AACCGGCTGGCCCACCGGCTGATGGCCCTGGGCGTGGGGCCGGACGTGCGCGTGGGCGTTGCGCTGGAGCGCTCGGTGGACATGGTGGCCGGGCTGCTGGCGGTGCTCAAGGCCGGCGGCGCCTACGTGCCGCTGGACATGGAGTACCCGGTGGACCGCCTGGCCTACATTGC-CCAGGACAGCGGCATTGCCCTGCTGCTGACCGAG-CGCA-AGGCACGCCAGCGCCTGCCG-TTCGCGCAGGCGC-TG-A-A-CGTGGT-C--GAGCTAGACGGCCTGGACCTGGACGCAGGGCCTGA-CC-A-C--AATCCCGGA-GTGGCGGTCCATGGCGACCATCTGGCCTATGTGATCTACACCTCGGGCTCCACCGGCCGGCCCAAGGGGGCGGCCAACC…	AACCGCCTGGCGCATCGCCTGATGGCGGCCGGCGTCGGGCCGGATGTCCTCGTGGGGCTGGCGGTTGAGCGTTCGATTGAAATGGTCGTTGGCCTGCTGGCGGTACTCAAGGCAGGTGGCGCTTATGTGCCGCTGGACCCGGAATACCCCCGCGATCGATTGGCCTACAT-GCTGCAAGACAGCGACGTGAAGCTGTTGTTGACCCAGGCGCATTTGC-TG-GAGCAACTGCCGATTCCAGC-GG-GCTTGCACAGCCTGGTGCTGGAGC-AG--GGCGATGA-GGGGTTGCA-GGCCTACGCCGAGCGGAAT-CCGCAGGTCGTCGTCGATGGCGAAAACCTCGCCTATGTGATCTACACCTCGGGCTCCACCGGCCAACCCAAAGGTGCGGGTAACC…
NODE_8_length_128297_cov_32.3642	VFG020071(gi:229590014)	(pvdJ) pvdj(2) [Pyoverdine (CVF551)] [Pseudomonas fluorescens SBW25]	8.41463e+12	82	3e-12	AGCGCTCGGTGGAGATGGTGGTGGGACTGCTGGCCATCCTCAAGGCCGGTGGCGCCTATGTGCCGCTGGACCCGGATTACCC	AGCGTTCGATTGAAATGGTCGTTGGCCTGCTGGCGGTACTCAAGGCAGGTGGCGCTTATGTGCCGCTGGACCCGGAATACCC
NODE_8_length_128297_cov_32.3642	VFG020071(gi:229590014)	(pvdJ) pvdj(2) [Pyoverdine (CVF551)] [Pseudomonas fluorescens SBW25]	9.34783e+12	46	7e-09	ATGGCGAATGCCTGGCCTATGTGATCTACACCTCGGGCTCCACCGG	ATGGCGAAAACCTCGCCTATGTGATCTACACCTCGGGCTCCACCGG
NODE_8_length_128297_cov_32.3642	VFG020071(gi:229590014)	(pvdJ) pvdj(2) [Pyoverdine (CVF551)] [Pseudomonas fluorescens SBW25]	9.03846e+12	52	9e-08	GCCTATGTGATCTACACCTCGGGCTCCACCGGCCGGCCCAA-GG-GCGTGGT	GCCTATGTGATCTACACCTCGGGCTCCACCGGCCAACCCAAAGGTGCG-GGT
NODE_8_length_128297_cov_32.3642	VFG016068(gi:77460161)	(pvdL) peptide synthase [Pyoverdine (CVF551)] [Pseudomonas fluorescens Pf0-1]	7.08691e+12	1047	5e-40	GACGACATCGCCTTCCTGCAATACACCTCGGGCTCCACCTCGGCGCCCAAGGGCGTGATGGTCAGCCACGGCAACCTCATCGCCAACGAGGCCGC-CA-T--CCAGCAG---C-GCATGGACATCGGCGCGGGCGACCGCTTCAT-GTC--CTGGGCGCCGCTGTACCACGACATGGGCCTGATCGGCGGACTGCTGCAGCCGCTGTACAGCGGGCTGCCGCTGG-TGCTGACCTCGCCGCGCCT-CTTCCTGGAAAGCCCCGTGCGCTGGCTGGAACTGATCTCGCGCCAC-C-GCGCCACCATCAGCGGCGGCCCCGACTTCGCCTACCGCATGTGCCTGGAGCGCATCAAGCCG-TCGCAGCTGGCGCAGCTGGACCTGTCGAGCTGGCGGCTGGC…	GACCACATCGCCTTTCTGCAATACACCTCCGGCTCCACCGCGCTGCCCAAGGGCGTGCAGGTCAGCCACGGCAACCTGGTGGCCAACGAG-CTGCTGATTCGCCA-CGGTTTCGGCATCGACGTGAACCCGGATGA-CG--TGATCGTCAGCTGGCTGCCGCTGTACCACGACATGGGCCTGATCGGCGGTCTGCTGCAACCAATCTTCAGTGGCGTGCCG-TGCATCCTGATGTCGCCG-GCGTACTTCCTCGGACGGCCGTTGCGCTGGCTCGAAGCGATCA-GC-CAATACGGCGGTACCATCAGTGGCGGCCCGGACTTCGCTTATCGTCTGTGCAGCGAGCGGGTCA-GCGAATCGGCGCTGGAACGCCTCGAACTGAGCCGTTGGCGCGTGGC…
NODE_8_length_128297_cov_32.3642	VFG015827(gi:170722725)	(pvdL) amino acid adenylation domain protein [Pyoverdine (CVF551)] [Pseudomonas putida W619]	7.09402e+12	936	3e-37	CGACGACATCGCCTTCCTGCAATACACCTCGGGCTCCACCTCGGCGCCCAAGGGCGTGATGGTCAGCCACGGCAACCTCATCGCCAACGAGGCCG-CCATCCAGCA-GCGCATGGACATCG-GCGC--GGGCGACCGCT-TCAT-GTC--CTGGGCGCCGCTGTACCACGACATGGGCCTGATCGGCGGACTGCTGCAGCCGCTGTACAGCGGGCTGCCGCTG-GTGCTGACCTCGCCGCGCCTCTTCCTGGAAAGCCCCGTGCGCTGGCTGGAACTGATCTCGCGCC-ACCGCGCCACCATCAGCGGCGGCCCCGACTTCGCCTACCGCATGTGCCTGGAGCGCATCAAGCCGTCGCAGC--TGGCGCAGC-TGGACCTGTCGAGCTGGCGGCTGGCC…	CGACGACATCGCCTTCCTCCAGTACACCTCCGGCTCCACCGCGCTGCCCAAGGGCGTGCAGGTCAGCCACGGCAACCTGGTGGCCAACGAG-CAGTTGATCCGCCATGGGTTTGG-CATCGACCTCAACCCCGA-CGATGTGATCGTCAGCTGGTTGCCGCTGTACCACGACATGGGCCTGATCGGCGGGCTGCTGCAGCCCATCTTCAGTGGCGTACCG-TGTGTGTTGATGTCGCCAGGTTACTTCCTCGCGCGGCCGCAGCGCTGGCTGCAGGCGATCA-GCGAATACGGCGGGACCATCAGCGGCGGGCCGGACTTTGCCTACCGCCTGTGCAGCGAGCGGGTCA-GT-GAGGCGGCCCTGGC-CAGCCTCGACCTGAGCCGCTGGCGTGTGGCC…
NODE_8_length_128297_cov_32.3642	VFG020069(gi:218891621)	(pvdD) peptide synthase [Pyoverdine (CVF551)] [Pseudomonas aeruginosa LESB58]	7.90984e+12	244	2e-34	GGCGAACT-CT-ATCTGGGCGG-GCAGGCGCTGGCGCAGGGCTACCTGGGCCGGCCCGGCCTGAGCGCCGAGCGCTTCGTCGCC-GACCCGTTCGACCAGGGCGGCGGCCGCCTGTACCGCACGGGCGACCTGGTGCG-CTG-GAACGACGAAGGCCAGCTGGAGTACCTGGGGCGCCTGGACCACCAGGTGAAGATCCGGGGCTTTCGCATCGAGCTGGGCGAGATCGAGGCCCGGCTGCTGG	GGCGAACTGCTGATC--GCCGGTGCCGGC-CTGGCGCGCGGCTACCTGGGACGACCCGGGCTGACCGCGGAGCGCTTCGT-GCCGGACCCGTACG-GC--GACGGCGAGCGGATCTACCGTACCGGCGACCTGGCGCGGTTGCGCA-GA-GACGGGCAGATCGACTATCTCGGTCGCCTGGACCACCAGGTGAAGATCCGGGGTTTCCGTATCGAACTGGGCGAGATCGAGGCGCGCCTGCTGG
NODE_8_length_128297_cov_32.3642	VFG020069(gi:218891621)	(pvdD) peptide synthase [Pyoverdine (CVF551)] [Pseudomonas aeruginosa LESB58]	75781.2	256	2e-23	GCCAACCGGCTGGCCCACCGGCTGATGGCCCTGGGCGTGGGGCCGGACGTGCGCGTGGGCGTTGCGCTGGAGCGCTCGG-TG-GA-CATGGTGGCCGGGCTGCTGGCGGTGCTCAAGGCCGGCGGCGCCTACGTGCCGCTGGACATGGAGTACCCGGTGGACCGCCTGGCCTACATTGCCC-AGGACAGCGGCATTGCCCTGCTGCTGACCGAGCGCAA-G-GCACGCCAGCGCCTGCCGTT-CGCGCAGGCGCTG	GCCAATCGCCTGGCCCAGCGCCTGGTGGAACTGGGCGTGGGTCCGGAGGTGCGGGTGGCCATCGCCATGCGCCGTTCGGCGGAGATCATGGTGG-C--GTTCCTGGCCGTACTCAAGGCCGGCGGCGCCTACGTGCCGCTGGACATCGCCTATCCGGCCGAGCGCCTGCGCTACAT-GCTGGAGGATTGCGGCGCGGCGCTGGTGCTGACCCAGCGCGACGTGCTCG--AGCGTCTGCCGTTGCCCGCCGGC-CTG
NODE_8_length_128297_cov_32.3642	VFG020070(gi:218891620)	(pvdJ) PvdJ(3) [Pyoverdine (CVF551)] [Pseudomonas aeruginosa LESB58]	7.86008e+12	243	9e-33	GGCGAACT-CT-ATCTGGGCGG-GCAGGCGCTGGCGCAGGGCTACCTGGGCCGGCCCGGCCTGAGCGCCGAGCGCTTCGTCGCCGACCCGTTCGACCAGGGCGGCGGCCGCCTGTACCGCACGGGCGACCTGGTGCG-CTG-GAACGACGAAGGCCAGCTGGAGTACCTGGGGCGCCTGGACCACCAGGTGAAGATCCGGGGCTTTCGCATCGAGCTGGGCGAGATCGAGGCCCGGCTGCTGG	GGCGAACTGCTGATC--GCCGGTGCCGGC-CTGGCGCGTGGCTACCTGGGACGACCCGGGCTGACCGCGGAGCGCTTCGTTCCGGACCCGTACG-GC--GACGGCGAGCGGATCTACCGTACCGGCGACCTGGCGCGGTTGCGCA-GA-GACGGGCAGATCGACTATCTCGGTCGCCTGGACCACCAGGTGAAGATCCGGGGTTTCCGTATCGAACTGGGCGAGATCGAGGCGCGCCTGCTGG
NODE_8_length_128297_cov_32.3642	VFG016063(gi:71734760)	(pvdL) pyoverdine chromophore precursor synthetase [Pyoverdine (CVF551)] [Pseudomonas syringae pv.phaseolicola 1448A]	7.56522e+12	345	1e-31	GCCGACGACATCGCCTTCCTGCAATACACCTCGGGCTCCACCTCGGCGCCCAAGGGCGTGATGGTCAGCCACGGCAACCTCATCGCCAACGAGGCCG-CCA-TC--CA--GCAGC-GCATGGACATCGGCGCGGGCGACCGCTTCAT-GTC--CTGGGCGCCGCTGTACCACGACATGGGCCTGATCGGCGGACTGCTGCAGCCGCTGTACAGCGGGCTGCCGCTGG-TGCTGACCTCGCCGC-GCCT-CTTCCTGGAAAGCC-CCG-TGCGCTGGCTGGAA-CTGATCTCGCGCC-ACCGCGCCACCATCAGCGGCGGCCCCGACTTCGCCTACC-GCATGTGC	GCCGACGACATCGCTTTCCTGCAATACACCTCGGGCTCAACCGCCTTGCCCAAGGGCGTGCAGGTCAGCCATGGCAACCTGGTTGCCAACGA-ACTGTTGATTCGTCATGGCTTCGGCATCGACGTCAATCCGGACGA-CG--TGATCGTCAGCTGGCTGCCGCTGTACCACGACATGGGCCTGATCGGCGGCTTGTTGCAGCCGATTTTCAGTGGCGTTCCG-TGCATCCTGA--TGGCCCCCGCTTACTTCCTC-AC-GCGGCCATTGCGCTGGCTGGAAGCT-ATCA-GCGAATACGGCGGCACCATCAGCGGCGGGCCCGACTTTGCCTACCAGC-TGTGC
NODE_8_length_128297_cov_32.3642	VFG016062(gi:66045185)	(pvdL) peptide synthase [Pyoverdine (CVF551)] [Pseudomonas syringae pv. syringae B728a]	7.48521e+12	338	5e-30	GCCGACGACATCGCCTTCCTGCAATACACCTCGGGCTCCACCTCGGCGCCCAAGGGCGTGATGGTCAGCCACGGCAACCTCATCGCCAACGAGGCCGCCATCCAGCAGCGCATGGACATCGGCG-C-GGGCGACCG-CTTCA-TGTC--CTGGGCGCCGCTGTACCACGACATGGGCCTGATCGGCGGACTGCTGCAGCCGCTGTACAGCGGGCTGCCGCTGG-TGCTGACCTCGCCGC-GCCT-CTTCCTGGAAAGCCCCGTGCGCTGGCTGGAACTGATCTCGCGCC-ACCGCGCCACCATCAGCGGCGGCCCCGACTTCGCCTACC-GCATGTGC	GCCGACGACATCGCGTTCCTGCAATACACCTCGGGCTCGACCGCACTGCCCAAGGGCGTGCAGGTCACGCATGGCAATCTGGTCGCCAACGAGTCATTGATCCGCCACGGCTTCGGCATCGACGCCAACCCGGACGACGTGATTGTCAGCTGGCTGCCGCTGTACCACGACATGGGCCTGATCGGCGGCTTGTTGCAGCCGATTTTCAGCGGCGTCCCG-TGCATCCTGA--TGGCCCCCGCGTACTTCCTCGCCCGGCCATTGCGCTGGCTGGAAGCCATCA-GTGAATACGGCGGCACCATCAGCGGCGGGCCTGACTTTGCCTACCAGC-TGTGC
NODE_8_length_128297_cov_32.3642	VFG029687(gi:118471822)	(mps1) peptide synthetase [GPL locus (CVF650)] [Mycobacterium smegmatis str. MC2 155]	7.32824e+12	393	9e-28	ATCAACATGTACGGCATCACCGAGACCACGGTGCATGTGACATACCGGGAGATCACCAAGACGGATCTGGAGGGCGG-ACGCAGCCCCGTGGGCGTGGCGATTCCGG-ACCTGG-GC-CTGTACGTGCTCGACGGCAGCCTGAACCTGCTGCCGCAGGGCGTGG-CGG-GAGAGTTGTACGTGGCAGGCGAGGGCTTGGCACGCGGCTATCTCAACAGGCAAGGACTGACGGCAGA-GCGCTTCGTTGCCAACCCGTTCAGCGAGACGGGCGAGCGCCTGTACCGCACGGGCGATCTGGTGCGCTGGAGTGCCCAGGGCGAACTCGAATACCTGGGCCGTGCCGACCAGCAGGTCAAGATCCGGGGCTTCCGCATCGAGCTGGGCGAGGTGCA	ATCAACATGTACGGCATCACCGAGACCACGGTGCACGCGTCCTTCCGCGAGATCGGCGAGGCCGATCTCGCGAACAGCAC-CAGCCCCATCGGTGTGCC-ACTCGAGCACTTGTCGTTCT-T-CGTGCTGGACGGCTGGCTGCGTCAGGTGCCGGTCGGCGTGGTCGGCGA-A-TTGTACGTGGCCGGAGAAGGTTTGGCGTGCGGGTACATCAGCCGTTCCGACCTCACGTC-GACGCGGTTCGTCGCCTGCCCGTTCGGAGCGCCGGGAGCGCGGATGTACCGCACCGGCGACCTGGTGCGGTGGGGTGCCGACGGCCAGTTGCAGTACGTCGGACGCGCCGACGAACAGGTCAAGATCCGCGGCTACCGCATCGAACTCGGTGAGGTGCA
NODE_8_length_128297_cov_32.3642	VFG029687(gi:118471822)	(mps1) peptide synthetase [GPL locus (CVF650)] [Mycobacterium smegmatis str. MC2 155]	7.10997e+12	391	2e-14	ATCAACATGTACGGCATCACCGAGACCACGGTGCATGTGACGTACCGGGAGATCACCCGGAAGGATCTGGAGGGCGG-ACGCAGCCCCGTGGGCGTGGCGATTCCGG-ACCTGG-GC-CTGTACGTGCTCGACGGCAGCCTGAACCTGCTGCCGCAGGGCGTGGCCGGGGAGCTGTTCGTGGCGGGTGAGGGCCTTGCACGCGGCTATCTCAACAGGCAAGGACTGACGGCAGA-GCGCTTCGTTGCCAACCCGTTCAGCGAGACGGGCGAGCGCCTGTACCGCACGGGCGATCTGGTGCGCTGGAACGCTCAGGGCGAACTCGAATACCTGGGCCGTGCCGACCAGCAGGTCAAGATCCGGGGCTTCCGCATCGAGCTGGGCGAGGTGCA	ATCAACATGTACGGCATCACCGAGACCACGGTGCACGCGTCCTTCCGCGAGATCGGCGAGGCCGATCTCGCGAACAGCAC-CAGCCCCATCGGTGTGCC-ACTCGAGCACTTGTCGTTCT-T-CGTGCTGGACGGCTGGCTGCGTCAGGTGCCGGTCGGCGTGGTCGGCGAATTGTACGTGGCCGGAGAAGGTTTGGCGTGCGGGTACATCAGCCGTTCCGACCTCACGTC-GACGCGGTTCGTCGCCTGCCCGTTCGGAGCGCCGGGAGCGCGGATGTACCGCACCGGCGACCTGGTGCGGTGGGGTGCCGACGGCCAGTTGCAGTACGTCGGACGCGCCGACGAACAGGTCAAGATCCGCGGCTACCGCATCGAACTCGGTGAGGTGCA
NODE_8_length_128297_cov_32.3642	VFG015822(gi:170722705)	(pvdD) amino acid adenylation domain protein [Pyoverdine (CVF551)] [Pseudomonas putida W619]	7.57463e+12	268	1e-25	TGGCGCTGCTGGCCGGGTTCCAGGCCCTGCTGCACCGCTATACCGCCGAGACCGATATCCGCGTGGGCGTGCCCGTGGCCAACCGCAACCAGCC-CGAGGCCCAGCCGCTGGTCGGCTTCTTCGTCAACACGCTGGTGATGCGTGGCCGGCTCGATCCCCG-CATG-CGCCTGCAGGAGCTGCTGGCCCAG-CTGGCCGAG-C-GGGTCCGCCTGGGCCTGGCCCACCAGGACCTGCCCTACGAGCAACTGGTCGAGGCGCTGCAGCC	TGGTGCTGCTGGCTGCCTGGCAGGCCCTGCTGCACCGCTACACCGGCCAGCCGGACATCCGCATCGGTGTACCGGTGGCCAACCGTAACC-GCCTGGAAACCGAGCAATTGATCGGCTTCTTCGTCAACACGCTGGTGCTGCG-CGCCGAGTGCACCGCCGACCTGTCGTTTGCCGG-GCTGCTGGCGCAGACCCGCCAGGCCATGGT-CG--AAGCCCAGGACCACCAGGACCTGCCCTACGAGCAACTGCTCGAAGCCCTGCTGCC
NODE_8_length_128297_cov_32.3642	VFG015822(gi:170722705)	(pvdD) amino acid adenylation domain protein [Pyoverdine (CVF551)] [Pseudomonas putida W619]	0.75	212	5e-15	CCG-GCTCAACGCCCGTGCCAACCGGCTGGCCCACCGGCTGATGGCCCTGGGCGTGGG-GCCGGACGTGCGCGTGGGCGTTGCGCTGG-AGCGCTCGG-TGGAC-ATGGTGGCCGGGCTGCTGGCGGTGCTCAAGGCCGGCGGCGCCTACGTGCCGCTGGACATGGAGTACCCGGTGGACCGCCTGGCCTACATTGCCCAGGACAGCGGCAT	CCGAGCTCAACCAGCGCGCCAACCGCCTGGCACACCGCCTGATCGCGGCGGGCGTGGGCGCC-GAGGTGCCGGTGGGC-CTG-G-TGGCAGAGCGCGGCTTCGCGATGATCGTCGGCTTGCTGGCCATCCTCAAGGCCGGCGGCGCCTACGTGCCGCTCGACCCCGCGCACCCGGCAGAGCGCCTGGCTTTCGTGGTCCGCGACAGCGGCAT
NODE_8_length_128297_cov_32.3642	VFG016045(gi:70731449)	(pvdI) peptide synthase [Pyoverdine (CVF551)] [Pseudomonas fluorescens Pf-5]	7.57937e+12	252	7e-24	GGCGTGGCCGGCGAGCTGTACCTGGGCGGCATGGGCCTGGCGCGCGGCTATCTGAACCGCCCCGCACTGACGGCCGAGCGCTTTGTGGCCGACCCGCTGGA-CAC-GCAGG-GCGGCCTGCTGTACCGCACGGGCGACCTGGTGCGCTGGAACGG-C-GAAGGCCAGATCGAGTACCTGGGGCGCCTGGACCACCAGGTGAAGATCCGCGGCCTGCGCATCGAGCTGGGCGAGATCGAGGCCCATCTGCTGG	GGCGTGGCCGGCGAGCTGTACCTGGGCGGCCTGGGCGTGGCCCGGGGTTACCTGGATCGTCCGGGGCTGACGGCCGAGCGTTTTATCCCTGACCC-CTACAGCACCGCCGGTGC--CCGGTTGTACCGCAGCGGCGACCTGACCCGCT--ATCGCACAGATGGCTTGGTGGAGTACGTAGGCCGTGTCGACCATCAGGTGAAGGTGCGGGGCTTCCGTATCGAGCTGGGCGAGATCGAAGCGCGCCTGCTGG
NODE_8_length_128297_cov_32.3642	VFG016045(gi:70731449)	(pvdI) peptide synthase [Pyoverdine (CVF551)] [Pseudomonas fluorescens Pf-5]	7.33154e+12	371	2e-23	GCAG-CTGGTGGAGTTTGCCCAGC-GCGAGCGCGTGACGGCCAACACCCTGGTGCAGGCCGCATGGTCGCTGGTGCTGGCGCGGTACACGGGCCAGGCCACGGTGGCCTTCGGGGCCACGGTGGCAGGCCGCCCGCCCGAGCTGGCCGGTGTGGAAAGAATGCAG---GGGCTGTTCATCAACACCTTGCCGGTGGTCGTGGCCTGCG--ACGGC-GC-GCTGGAGCTGGGCCCCTGGCTGC-GCACGCTGCAGGCACAGAACCTGGCCTCGCGCGAGCATGAGCAGACGTCGCTTTCGGACATCCAGCGCTGGGCGGGCAAGGGCCAGCGCGGC-CTGTTCGACAGCATCCTGGTGTTCGAGAACTACCC	GCAGCCTGGGCGAGTTTGCCCGCCAGC-AGAAGGTCACGGTCAACACCCTGGTGCAGGCCGCCTGGCTGTTGCTGCTGCAACGCTGCACCGGGCAGGACACTGTGGTGTTCGGCGCCACGGTGTCCGGCCGGCCGGCGGAACTCAAGGGGGTGGA--GCA-GCAGATCGGGCTGTTCATCAACACCTTGCCGGTGGT-G-G-CC-GCGCCACTTCCGCAGTTGTCGGTCAGCGACTGGTTGCAGGCCG-TGCAGGAGCGCAACCTGGCCCTGCGCGATTTCGAACACACGCCGCTGTATGACGTGCAACGCTGGGCGGGCCTTGGGG-GCGAGGCACTGTTCGACAACATCCTCGTGTTCGAGAACTACCC
NODE_8_length_128297_cov_32.3642	VFG020317(gi:218891619)	(pvdI) protein PvdI(3) [Pyoverdine (CVF551)] [Pseudomonas aeruginosa LESB58]	75781.2	256	2e-23	GCCAACCGGCTGGCCCACCGGCTGATGGCCCTGGGCGTGGGGCCGGACGTGCGCGTGGGCGTTGCGCTGGAGCGCTCGG-TG-GA-CATGGTGGCCGGGCTGCTGGCGGTGCTCAAGGCCGGCGGCGCCTACGTGCCGCTGGACATGGAGTACCCGGTGGACCGCCTGGCCTACATTGCCC-AGGACAGCGGCATTGCCCTGCTGCTGACCGAGCGCAA-G-GCACGCCAGCGCCTGCCGTT-CGCGCAGGCGCTG	GCCAACCGCCTGGCCCAGCGCCTGGTGGAACTGGGTGTGGGTCCGGAGGTGCGGGTGGCCATCGCCATGCGCCGTTCGGCGGAGATCATGGTGG-C--GTTCCTGGCCGTACTCAAGGCCGGCGGCGCCTACGTGCCGCTGGACATCGCCTATCCGGCCGAGCGCCTGCGCTACAT-GCTGGAGGATTGCGGCGCGGCGCTGGTGCTGACCCAGCGCGACGTGCTCG--AGCGTCTGCCGTTGCCCGCCGGC-CTG
NODE_8_length_128297_cov_32.3642	VFG016040(gi:116050341)	(pvdJ) PvdJ [Pyoverdine (CVF551)] [Pseudomonas aeruginosa UCBPP-PA14]	7.61468e+12	218	7e-19	CCGTGCCAACCGGCTGGCCCACCGGCTGATGGCCCTGGGCGTGGGGCCGGACGTGCGCGTGGGCG-TTGCGCTGGAGCGC-TCGGTG-GA-CATGGTGGCCGGGCTGCTGGCGGTGCTCAAGGCCGGCGGCGCCTACGTGCCGCTGGACATGGAGTACCCGGTGGACCGCCTGGCCTACATTGCCCAGGACAG-CG-GCATTGC-CCTGCTGCTGACC	CCGGGCCAACCGCCTGGCCCATGCGTTGATCGCCCTAGGCGTCGGCCCCGAGGTGCGGGTGG-CGATCGCCATGCAGCGCAGCGCGGAGATCATGGTGG-C--GTTCCTGGCGGTACTGAAGGCCGGCGGCGCCTACGTGCCGCTGGATATCGAATACCCGCGCGAGCGCCTGCTGTACATGATGCAGGACAGTCGCGC---GCACCTGCTGCTGACC
NODE_8_length_128297_cov_32.3642	VFG015906(gi:66045852)	(sypC) Amino acid adenylation [Phytotoxin syringopeptin (CVF547)] [Pseudomonas syringae pv. syringae B728a]	7.06231e+12	674	2e-18	GTGGCTGGCGAACTCTATCTGGGCGGGCAGG-CGCTGGCGCAGGGCTACCTGGGCCGGCCCGG-CCTGAGCGCCGAGCGC-TTCGTCGCCGACCCGTTC---GACCAGGGCGGCGGCCGCCTGTACCGCACGGGCGACCT-GGTGCGCTGGAACGACGAAGGCCAGCTGGAGTACCTGGGGCGCCTGGACCACCAGGTGAAGATCCGGGGCTTTCGCATCGAGCTGGGCGAGATCGAGGCCCGGCTGCTGGCCCA--GCCCCAGGTG-C-GGGAGTCCGTGGTCGTGGCCCGCAAGG--G-CCCGGCGGGCATGCACCTGGCGGCCTATGT-CTCGGCGCATG-AGGGGCTGCAGGTCACGGCGGCCGAACTGCGCGAGCG-CCTGGC-CCTTGAACTG…	GTGGCGGGGGAGCTGTATATCGGCGGACAGGGCG-TGGCCAAGGGTTACTTGAACCG-CCCGGAGCTGAACGCC-ACCCAGTTTGTCGCCAACCCTTTCAGCGACGACGCTGGAGCCCTGCTGTACCGTACTGGCGACCTTGGT-CGCTGGAACGCAGACGGGATTGTCGAGTATCTGGGCCGTAACGACGACCAGGTGAAAATCCGTGGTTTCCGTATCGAACTGGGTGAAATCGAAGCGCG--T-CTGGTCGAGTGCCCC-GGCGTCAGAGAAGCCGTGGTGCTGGCCCGCCAGGACGAATCTGCACACAAACGCCTGGTGGCGTACGTGGTCGGCGAAGAAAACAGCGCCTTGTCA--GCGGTCGAACTGCGC-CGCGAACTGGCGGCGT-CTCTG…
NODE_8_length_128297_cov_32.3642	VFG029699(gi:379762588)	(mps1) linear gramicidin synthetase subunit D [GPL locus (CVF650)] [Mycobacterium intracellulare MOTT-64]	7.17617e+12	386	9e-18	ATCAACATGTACGGCATCACCGAGACCACGGTGCATGTGACATACCGGGAGATCAC-CAAGACGGATCTGGAGGGCGGACG-CAGCCCCGTGGGCGTGGCGATTCCGGA-CCTGGGCCTGTACGTGCTCGACGGCAGCCTGAACCTGCTGCCG-CAGGGCGTGGCGGGAGAGTTGTACGTGGCAGGCGAGGGCTTGGC-ACGCGGCTATCTCAACAGGCAAGGACTGACGGCAGAGCGCTTCGTTGCCAACCCGTTCAGCGAGACGGGCGAGCGCCTGTACCGCACGGGCGATCTGGTGCGCTGGAGTGCCCA-GGGCGAACTCGAATACCTGGGCCGTGCCGACCAGCAGGTCAAGATCCGGGGCTTCCGCATCGAGCTGGGCGA	ATCAACATGTACGGCATCACCGAGACCACGGTGCACGCGTCGTTCCGCGAGATCCTTCGCGGCG-ACGTCGACAACA-ACGTCAGCCCCATCGGGGTGCCGCTG-GGCAACCTCGCCTTCTTCGTCCTCGACGGGTGGCTGCGCCCGGTGCCGGTCGGG-GTGGTCGGCGAGTTGTACGTCGCCGGTGGGGGATTGGCCAC-CGGCTACGTGGGCCGCCCGGGGCTGTCGGCCACCCGTTTCGTGGCCTGCCCCTTCGGTGGGCCCGGCGCGCGGATGTATCGCACCGGTGACCTCGTCCGGTGGAGCGCCGACGGGC-AACTGCAGTACATCGGCCGCGCCGACGAGCAGGTCAAGATCCGCGGCTACCGCATCGAACTCGGCGA
NODE_8_length_128297_cov_32.3642	VFG029699(gi:379762588)	(mps1) linear gramicidin synthetase subunit D [GPL locus (CVF650)] [Mycobacterium intracellulare MOTT-64]	7.13918e+12	388	2e-14	ATCAACATGTACGGCATCACCGAGACCACGGTGCATGTGACGTACCGGGAGATCAC-C-CGGA-AGGATCTGGAGGGCGGACG-CAGCCCCGTGGGCGTGGCGATTCCGGA-CCTGGGCCTGTACGTGCTCGACGGCAGCCTGAACCTGCTGCCG-CAGGGCGTGGCCGGGGAGCTGTTCGTGGCGGGTGAGGGCCTTGC-ACGCGGCTATCTCAACAGGCAAGGACTGACGGCAGAGCGCTTCGTTGCCAACCCGTTCAGCGAGACGGGCGAGCGCCTGTACCGCACGGGCGATCTGGTGCGCTGGAACGCTCA-GGGCGAACTCGAATACCTGGGCCGTGCCGACCAGCAGGTCAAGATCCGGGGCTTCCGCATCGAGCTGGGCGA	ATCAACATGTACGGCATCACCGAGACCACGGTGCACGCGTCGTTCCGCGAGATCCTTCGCGGCGACG-TC-G-ACAACA-ACGTCAGCCCCATCGGGGTGCCGCTG-GGCAACCTCGCCTTCTTCGTCCTCGACGGGTGGCTGCGCCCGGTGCCGGTCGGG-GTGGTCGGCGAGTTGTACGTCGCCGGTGGGGGATTGGCCAC-CGGCTACGTGGGCCGCCCGGGGCTGTCGGCCACCCGTTTCGTGGCCTGCCCCTTCGGTGGGCCCGGCGCGCGGATGTATCGCACCGGTGACCTCGTCCGGTGGAGCGCCGACGGGC-AACTGCAGTACATCGGCCGCGCCGACGAGCAGGTCAAGATCCGCGGCTACCGCATCGAACTCGGCGA
NODE_8_length_128297_cov_32.3642	VFG029697(gi:387876446)	(mps1) linear gramicidin synthetase subunit D [GPL locus (CVF650)] [Mycobacterium intracellulare str. MOTT36Y]	7.17617e+12	386	9e-18	ATCAACATGTACGGCATCACCGAGACCACGGTGCATGTGACATACCGGGAGATCACCAA-GACGGATCTGGAGGGCGGACG-CAGCCCCGTGGGCGTGGCGATTCCGGA-CCTGGGCCTGTACGTGCTCGACGGCAGCCTGAACCTGCTGCC-GCAGGGCGTGGCGGGAGAGTTGTACGTGGCAGGCGAGGGCTTGGC-ACGCGGCTATCTCAACAGGCAAGGACTGACGGCAGAGCGCTTCGTTGCCAACCCGTTCAGCGAGACGGGCGAGCGCCTGTACCGCACGGGCGATCTGGTGCGCTGGAGTGCCCA-GGGCGAACTCGAATACCTGGGCCGTGCCGACCAGCAGGTCAAGATCCGGGGCTTCCGCATCGAGCTGGGCGA	ATCAACATGTACGGCATCACCGAGACCACGGTGCACGCCTCGTTCCGCGAGATCCTCGGCGGCG-ACGTCGACAACA-ACGTCAGCCCGATCGGGGTGCCGCTG-GGCAACCTCGCCTTCTTCGTGCTCGACGGGTGGCTGCGCCCGGTGCCCGTCGGG-GTGGTGGGCGAGTTGTACGTCGCCGGTGGGGGATTGGCCAC-CGGCTACGTGGGCCGCCCGGGGCTGTCGGCCACCCGATTCGTGGCCTGCCCGTACGGGGCCCCCGGCGCGCGGATGTATCGCACGGGCGACCTCGTCCGGTGGAGCGCCGACGGGC-AGCTGCAGTACATGGGCCGCGCCGACGAACAGGTCAAGATCCGCGGCTACCGCATCGAACTCGGCGA
NODE_8_length_128297_cov_32.3642	VFG029697(gi:387876446)	(mps1) linear gramicidin synthetase subunit D [GPL locus (CVF650)] [Mycobacterium intracellulare str. MOTT36Y]	7.12435e+12	386	2e-14	ATCAACATGTACGGCATCACCGAGACCACGGTGCATGTGACGTACCGGGAGATCACCCGGAAG-GATCTGGAGGGCGGACG-CAGCCCCGTGGGCGTGGCGATTCCGGA-CCTGGGCCTGTACGTGCTCGACGGCAGCCTGAACCTGCTGCC-GCAGGGCGTGGCCGGGGAGCTGTTCGTGGCGGGTGAGGGCCTTGC-ACGCGGCTATCTCAACAGGCAAGGACTGACGGCAGAGCGCTTCGTTGCCAACCCGTTCAGCGAGACGGGCGAGCGCCTGTACCGCACGGGCGATCTGGTGCGCTGGAACGCTCA-GGGCGAACTCGAATACCTGGGCCGTGCCGACCAGCAGGTCAAGATCCGGGGCTTCCGCATCGAGCTGGGCGA	ATCAACATGTACGGCATCACCGAGACCACGGTGCACGCCTCGTTCCGCGAGATC-CTCGGCGGCGACGTCGACAACA-ACGTCAGCCCGATCGGGGTGCCGCTG-GGCAACCTCGCCTTCTTCGTGCTCGACGGGTGGCTGCGCCCGGTGCCCGTCGGG-GTGGTGGGCGAGTTGTACGTCGCCGGTGGGGGATTGGCCAC-CGGCTACGTGGGCCGCCCGGGGCTGTCGGCCACCCGATTCGTGGCCTGCCCGTACGGGGCCCCCGGCGCGCGGATGTATCGCACGGGCGACCTCGTCCGGTGGAGCGCCGACGGGC-AGCTGCAGTACATGGGCCGCGCCGACGAACAGGTCAAGATCCGCGGCTACCGCATCGAACTCGGCGA
NODE_8_length_128297_cov_32.3642	VFG016038(gb|NP_251090)	(pvdJ) pyoverdine biosynthesis protein PvdJ [pyoverdine (IA001)] [Pseudomonas aeruginosa PAO1]	7.52294e+12	218	1e-15	CCGTGCCAACCGGCTGGCCCACCGGCTGATGGCCCTGGGCGTGGGGCCGGACGTGCGCGTGGGCG-TTGCGCTGGAGCGC--T-CGGTGGACATGGTGGCCGGGCTGCTGGCGGTGCTCAAGGCCGGCGGCGCCTACGTGCCGCTGGACATGGAGTACCCGGTGGACCGCCTGGCCTACATTGCCCAGGACAG-CG-GCATTGC-CCTGCTGCTGACC	CCGGGCCAACCGCCTGGCCCATGCATTGATCGCCCGAGGCGTTGGCCCCGAGGTGCGGGTGG-CGATCGCCATGCAGCGCAGTGCGGAGATCATGGTGG-C--GTTCCTGGCGGTACTGAAGGCCGGCGGCGCCTACGTGCCGCTGGATATCGAATACCCGCGCGAGCGCCTGCTGTACATGATGCAGGACAGTCGCGC---GCACCTGCTGCTGACC
NODE_8_length_128297_cov_32.3642	VFG016122(gi:116052263)	(pchE) pyochelin synthetase [Pyochelin (CVF553)] [Pseudomonas aeruginosa UCBPP-PA14]	8.97059e+12	68	2e-14	GCGCCTATGTGATCTACACCTCGGGCTCGACCGGGCAGCCCAAGGGCGTGGTCGTCAGCCACGGGGCG	GCGCCTATGTGATCTACACCTCGGGCTCCACCGGGGTGCCCAAGGGCGTCGAGGTCAGCCACGCGGCG
NODE_8_length_128297_cov_32.3642	VFG016122(gi:116052263)	(pchE) pyochelin synthetase [Pyochelin (CVF553)] [Pseudomonas aeruginosa UCBPP-PA14]	9.3617e+12	47	2e-09	GCCTATGTGATCTACACCTCGGGCTCCACCGGCCGGCCCAAGGGCGT	GCCTATGTGATCTACACCTCGGGCTCCACCGGGGTGCCCAAGGGCGT
NODE_8_length_128297_cov_32.3642	VFG016122(gi:116052263)	(pchE) pyochelin synthetase [Pyochelin (CVF553)] [Pseudomonas aeruginosa UCBPP-PA14]	9.3617e+12	47	2e-09	GCCTATGTGATCTACACCTCGGGCTCCACCGGACGGCCCAAGGGCGT	GCCTATGTGATCTACACCTCGGGCTCCACCGGGGTGCCCAAGGGCGT
NODE_8_length_128297_cov_32.3642	VFG016122(gi:116052263)	(pchE) pyochelin synthetase [Pyochelin (CVF553)] [Pseudomonas aeruginosa UCBPP-PA14]	9.31818e+12	44	9e-08	GCCTATGTGATCTACACCTCGGGCTCCACCGGCCGGCCCAAGGG	GCCTATGTGATCTACACCTCGGGCTCCACCGGGGTGCCCAAGGG
NODE_8_length_128297_cov_32.3642	VFG016122(gi:116052263)	(pchE) pyochelin synthetase [Pyochelin (CVF553)] [Pseudomonas aeruginosa UCBPP-PA14]	9.14894e+12	47	3e-07	GCCTATGTGATCTACACCTCGGGCTCCAC-GGGCCGCCCCAAGGGCG	GCCTATGTGATCTACACCTCGGGCTCCACCGGGGTGCCC-AAGGGCG
NODE_8_length_128297_cov_32.3642	VFG023999(gi:379761302)	(mbtF) putative sulfotransferase [Mycobactin (CVF315)] [Mycobacterium intracellulare MOTT-64]	8.07692e+12	104	1e-11	TGTACCGCACGGGCGACCTGGTGCGCCGCAATGCC-GATGGCGCGCTCGAATACCTGGGCCG-GCTGGACCACCAGGTCAAGATCCGCGGCCACCGCATCGAGC	TGTACCGCACGGGCGACCTGGTGCGCCG-ATTGCCCGACGGCACAGTGCAATACATCGGTCGCGCCG-ACGCCCAGGTGAAGATCCGTGGCCACCGCGTCGAGC
NODE_8_length_128297_cov_32.3642	VFG023998(gi:379754011)	(mbtF) putative sulfotransferase [Mycobactin (CVF315)] [Mycobacterium intracellulare MOTT-02]	8.07692e+12	104	1e-11	TGTACCGCACGGGCGACCTGGTGCGCCGCAATGCC-GATGGCGCGCTCGAATACCTGGGCCG-GCTGGACCACCAGGTCAAGATCCGCGGCCACCGCATCGAGC	TGTACCGCACGGGCGACCTGGTGCGCCG-ATTGCCCGACGGCACAGTGCAATACATCGGTCGCGCCG-ACGCCCAGGTGAAGATCCGTGGCCACCGCGTCGAGC
NODE_8_length_128297_cov_32.3642	VFG023997(gi:387875270)	(mbtF) sulfotransferase [Mycobactin (CVF315)] [Mycobacterium intracellulare str. MOTT36Y]	8.07692e+12	104	1e-11	TGTACCGCACGGGCGACCTGGTGCGCCGCAATGCC-GATGGCGCGCTCGAATACCTGGGCCG-GCTGGACCACCAGGTCAAGATCCGCGGCCACCGCATCGAGC	TGTACCGCACGGGCGACCTGGTGCGCCG-ATTGCCCGACGGCACAGTGCAATACATCGGTCGCGCCG-ACGCCCAGGTGAAGATCCGTGGCCACCGCGTCGAGC
NODE_8_length_128297_cov_32.3642	VFG023996(gi:406030130)	(mbtF) linear gramicidin synthetase subunit D [Mycobactin (CVF315)] [Mycobacterium indicus pranii MTCC 9506]	8.07692e+12	104	1e-11	TGTACCGCACGGGCGACCTGGTGCGCCGCAATGCC-GATGGCGCGCTCGAATACCTGGGCCG-GCTGGACCACCAGGTCAAGATCCGCGGCCACCGCATCGAGC	TGTACCGCACGGGCGACCTGGTGCGCCG-ATTGCCCGACGGCACAGTGCAATACATCGGTCGCGCCG-ACGCCCAGGTGAAGATCCGTGGCCACCGCGTCGAGC
NODE_8_length_128297_cov_32.3642	VFG020073(gi:229590013)	(pvdI) pyoverdine synthetase I [Pyoverdine (CVF551)] [Pseudomonas fluorescens SBW25]	7.11443e+12	402	4e-11	TGCCGCTGCAGTACGCCGACTACGCGGCCTG-G-CAGCGCCAGTGGCTGGAGGCCGGCGAGC-GGCAGCGGCAACTGGCCTACTGGCGCACCCAGCTGGGCGACACGCACCCCGTGCTGCAACTGCCCACCGACCACCCGCGCC-GGCCCGGCGCGGACCATGTGG-C-CGCCAGCCATGGCCTA-C-AGCTGCCGGCCGATCTGGTCG-GCAGCCTGCGCCGCCGCGCCCAGGCGCAGGACGCAACGCTGTTCGTGCTGCTGCTGGCGG-GCCTGCA--GGCCGTGCTGCACCGCTACACGGGCCAGGAAGACATTCGCGTGGGCGTGCCCATTGCCAACCGCCACCGGGTGGAAA-CGCAGGGCACGGTGGGCTTTTTCGTGAACACCCAGGTTCTG…	TGCCGATCCAGTACAGCGACTACGC--CCTGTGGCAGCGCCGCTGGCTCGAAGCTGGCGAGCAGGC-GCGTCAGTTGGAGTACTGGCAGGCGCGCCTGGGTGATGAGCACCCGGTGCTGGAGCTGCCCACCGACCGCCCACGCCCGGCCATGC-CGAGCTATCAGGGCTCGC--GCCATGATTTTGCGATCGACCCGCAG--CTGGCCGCGCAAT-TGCGCACCTGTGCGCAAAAGCACAACGTCACCCTGTTTATGCTGTTGCT--CGGTGCCTTCAACGTGC-TGCTGCATCGTTACACCGGGCAGGGCGATATCCGCGTCGGCGTGCCGATCGCCAACCGCAACCGCACGGAAGTCGAAGG-CCTGATCGGCTTTTTCGTCAACACCCAAGTTCTG…
NODE_8_length_128297_cov_32.3642	VFG026099(gi:83721152)	(wcbR) type I polyketide synthase WcbR [Capsule I (CVF645)] [Burkholderia thailandensis E264]	7.82946e+12	129	4e-11	GGCACGGGCACGGCGCTGGGCGACCCCATCGAGATCGCG-GCGCTGA-CCCAGGC-CTTTCGCGC-CAGCACGCAGCGCAGGGGCTACTGCGCCATCGGCTCGGTGAAGACCAATATCGGCCATCTCGA	GGCACGGGCACCGCGGTGGGCGATCCGATCGAG-GCGCGCGCGCTGATCGAAGTCGCGGGCGCGCGCCGC-C-CCGCGCACGATCCGCTGC-TGATCGGCTCGGTGAAGACCAATATCGGCCATCTCGA
NODE_8_length_128297_cov_32.3642	VFG015962(gi:152989712)	(pvdA) L-ornithine N5-oxygenase [Pyoverdine (CVF551)] [Pseudomonas aeruginosa PA7]	7.37288e+11	236	1e-10	GATTTCGCCGGTGCGCACCGAGGTG-ACCGACAGCAGGGTGTCGCTGAGGCCGTGGGAGCCCTCGCAGGCGCCCTGCAGGAAGAT--A-GCGGGGCGAAAGTCCGG-CGTGGTGTGCACCTGGTAGTCGCGGCTC-ACGGAGAAGTCACCTAGGTAGGGGGCCAGCGGGTCCAGCAGG-GTCTTGTG--GT-GCTCGCGCGCATAGCCGGTGGCCAGCACCACCACGTCGTAGCGC	GATTTCCTCGGCGCGCACCG-GCAGCACCGACAGCAGGGTGTCGCTGAGGCCGTGGCTGGCCTGGCAGAAGCCCTGCATGTAGATCGATGCCTGGC-AACG-CTGGTCG-G-TGATCAGGCGATAGTTGCGG-TCGACCTCGAAGTCGCCGAGGTAGTCTGCCATCGGCTCCAGCAGTTGACG-GTGCAGTTGC-CGCTCG--TAGCCGGTGGCGAGGATCACCAGGTCGTAGCGC
NODE_8_length_128297_cov_32.3642	VFG029700(gi:379747797)	(mps1) linear gramicidin synthetase subunit D [GPL locus (CVF650)] [Mycobacterium intracellulare ATCC 13950]	9.07407e+12	54	5e-10	ATCAACATGTACGGCATCACCGAGACCACGGTGCATGTGACGTACCGGGAGATC	ATCAACATGTACGGCATCACCGAGACCACGGTGCACGCGTCGTTCCGCGAGATC
NODE_8_length_128297_cov_32.3642	VFG029700(gi:379747797)	(mps1) linear gramicidin synthetase subunit D [GPL locus (CVF650)] [Mycobacterium intracellulare ATCC 13950]	8.88889e+12	54	2e-08	ATCAACATGTACGGCATCACCGAGACCACGGTGCATGTGACATACCGGGAGATC	ATCAACATGTACGGCATCACCGAGACCACGGTGCACGCGTCGTTCCGCGAGATC
NODE_8_length_128297_cov_32.3642	VFG029696(gi:406031298)	(mps1) Mycosubtilin synthetase subunit B [GPL locus (CVF650)] [Mycobacterium indicus pranii MTCC 9506]	9.07407e+12	54	5e-10	ATCAACATGTACGGCATCACCGAGACCACGGTGCATGTGACGTACCGGGAGATC	ATCAACATGTACGGCATCACCGAGACCACGGTGCACGCGTCGTTCCGCGAGATC
NODE_8_length_128297_cov_32.3642	VFG029696(gi:406031298)	(mps1) Mycosubtilin synthetase subunit B [GPL locus (CVF650)] [Mycobacterium indicus pranii MTCC 9506]	8.88889e+12	54	2e-08	ATCAACATGTACGGCATCACCGAGACCACGGTGCATGTGACATACCGGGAGATC	ATCAACATGTACGGCATCACCGAGACCACGGTGCACGCGTCGTTCCGCGAGATC
NODE_8_length_128297_cov_32.3642	VFG020090(gi:218889445)	(pchE) dihydroaeruginoic acid synthetase [Pyochelin (CVF553)] [Pseudomonas aeruginosa LESB58]	9.3617e+12	47	2e-09	GCCTATGTGATCTACACCTCGGGCTCCACCGGCCGGCCCAAGGGCGT	GCCTATGTGATCTACACCTCGGGCTCCACCGGGGTGCCCAAGGGCGT
NODE_8_length_128297_cov_32.3642	VFG020090(gi:218889445)	(pchE) dihydroaeruginoic acid synthetase [Pyochelin (CVF553)] [Pseudomonas aeruginosa LESB58]	9.3617e+12	47	2e-09	GCCTATGTGATCTACACCTCGGGCTCCACCGGACGGCCCAAGGGCGT	GCCTATGTGATCTACACCTCGGGCTCCACCGGGGTGCCCAAGGGCGT
NODE_8_length_128297_cov_32.3642	VFG020090(gi:218889445)	(pchE) dihydroaeruginoic acid synthetase [Pyochelin (CVF553)] [Pseudomonas aeruginosa LESB58]	9.31818e+12	44	9e-08	GCCTATGTGATCTACACCTCGGGCTCCACCGGCCGGCCCAAGGG	GCCTATGTGATCTACACCTCGGGCTCCACCGGGGTGCCCAAGGG
NODE_8_length_128297_cov_32.3642	VFG020090(gi:218889445)	(pchE) dihydroaeruginoic acid synthetase [Pyochelin (CVF553)] [Pseudomonas aeruginosa LESB58]	9.14894e+12	47	3e-07	GCCTATGTGATCTACACCTCGGGCTCCAC-GGGCCGCCCCAAGGGCG	GCCTATGTGATCTACACCTCGGGCTCCACCGGGGTGCCC-AAGGGCG
NODE_8_length_128297_cov_32.3642	VFG015905(gi:66045851)	(sypB) Amino acid adenylation [Phytotoxin syringopeptin (CVF547)] [Pseudomonas syringae pv. syringae B728a]	8.70968e+12	62	2e-09	GCCAACATCCAGGACATCTACCCGCTGGCGCCGCTGCAGGAGGGGATTCTGTTCCACCACCT	GCCAACGTGCAGGACATCTACCCGCTGGCGCCGCTGCAGGAAGGTATCCTCTATCACCACCT
NODE_8_length_128297_cov_32.3642	VFG000166(gb|NP_252916)	(pchE) dihydroaeruginoic acid synthetase PchE [Pyochelin (VF0095)] [Pseudomonas aeruginosa PAO1]	9.3617e+12	47	2e-09	GCCTATGTGATCTACACCTCGGGCTCCACCGGCCGGCCCAAGGGCGT	GCCTATGTGATCTACACCTCGGGCTCCACCGGGGTGCCCAAGGGCGT
NODE_8_length_128297_cov_32.3642	VFG000166(gb|NP_252916)	(pchE) dihydroaeruginoic acid synthetase PchE [Pyochelin (VF0095)] [Pseudomonas aeruginosa PAO1]	9.3617e+12	47	2e-09	GCCTATGTGATCTACACCTCGGGCTCCACCGGACGGCCCAAGGGCGT	GCCTATGTGATCTACACCTCGGGCTCCACCGGGGTGCCCAAGGGCGT
NODE_8_length_128297_cov_32.3642	VFG000166(gb|NP_252916)	(pchE) dihydroaeruginoic acid synthetase PchE [Pyochelin (VF0095)] [Pseudomonas aeruginosa PAO1]	9.31818e+12	44	9e-08	GCCTATGTGATCTACACCTCGGGCTCCACCGGCCGGCCCAAGGG	GCCTATGTGATCTACACCTCGGGCTCCACCGGGGTGCCCAAGGG
NODE_8_length_128297_cov_32.3642	VFG000166(gb|NP_252916)	(pchE) dihydroaeruginoic acid synthetase PchE [Pyochelin (VF0095)] [Pseudomonas aeruginosa PAO1]	9.14894e+12	47	3e-07	GCCTATGTGATCTACACCTCGGGCTCCAC-GGGCCGCCCCAAGGGCG	GCCTATGTGATCTACACCTCGGGCTCCACCGGGGTGCCC-AAGGGCG
NODE_8_length_128297_cov_32.3642	VFG015908(gi:66045844)	(syrE) Amino acid adenylation [Phytotoxin syringomycin (CVF548)] [Pseudomonas syringae pv. syringae B728a]	8.42857e+12	70	9e-08	GGCCTATGTGATCTACACCTCGGGCTCCACCGGCCGGCCCAAGGGCGTGGTGGTGCG-GCAT-GCGGCCT	GGCGTATGTGATCTACACCTCGGGCTCCACCGGTAATCCGAAGGGCGTGATGAT-CGAGCATCGCGGCCT
NODE_8_length_128297_cov_32.3642	VFG015908(gi:66045844)	(syrE) Amino acid adenylation [Phytotoxin syringomycin (CVF548)] [Pseudomonas syringae pv. syringae B728a]	8.42857e+12	70	9e-08	GGCCTATGTGATCTACACCTCGGGCTCCACCGGCCGGCCCAAGGGCGTGGTGGTGCG-GCAT-GCGGCCT	GGCGTATGTGATCTACACCTCGGGCTCCACCGGTAATCCGAAGGGCGTGATGAT-CGAGCATCGCGGCCT
NODE_8_length_128297_cov_32.3642	VFG015908(gi:66045844)	(syrE) Amino acid adenylation [Phytotoxin syringomycin (CVF548)] [Pseudomonas syringae pv. syringae B728a]	8.84615e+12	52	3e-07	CCTGGCCTATGTGATCTACACCTCGGGCTCCACCGGACGGCCCAAGGGCGTG	CCTGGCGTATGTGATCTACACCTCGGGCTCCACCGGTAATCCGAAGGGCGTG
NODE_8_length_128297_cov_32.3642	VFG015908(gi:66045844)	(syrE) Amino acid adenylation [Phytotoxin syringomycin (CVF548)] [Pseudomonas syringae pv. syringae B728a]	8.84615e+12	52	3e-07	CCTGGCCTATGTGATCTACACCTCGGGCTCCACCGGACGGCCCAAGGGCGTG	CCTGGCGTATGTGATCTACACCTCGGGCTCCACCGGTAATCCGAAGGGCGTG
NODE_8_length_128297_cov_32.3642	VFG015908(gi:66045844)	(syrE) Amino acid adenylation [Phytotoxin syringomycin (CVF548)] [Pseudomonas syringae pv. syringae B728a]	9.71429e+12	35	4e-06	CTGGCCTATGTGATCTACACCTCGGGCTCCACCGG	CTGGCGTATGTGATCTACACCTCGGGCTCCACCGG
NODE_8_length_128297_cov_32.3642	VFG015908(gi:66045844)	(syrE) Amino acid adenylation [Phytotoxin syringomycin (CVF548)] [Pseudomonas syringae pv. syringae B728a]	9.71429e+12	35	4e-06	CTGGCCTATGTGATCTACACCTCGGGCTCCACCGG	CTGGCGTATGTGATCTACACCTCGGGCTCCACCGG
NODE_8_length_128297_cov_32.3642	VFG029698(gi:379755101)	(mps1) linear gramicidin synthetase subunit D [GPL locus (CVF650)] [Mycobacterium intracellulare MOTT-02]	1	35	9e-08	ATCAACATGTACGGCATCACCGAGACCACGGTGCA	ATCAACATGTACGGCATCACCGAGACCACGGTGCA
NODE_8_length_128297_cov_32.3642	VFG029698(gi:379755101)	(mps1) linear gramicidin synthetase subunit D [GPL locus (CVF650)] [Mycobacterium intracellulare MOTT-02]	1	35	9e-08	ATCAACATGTACGGCATCACCGAGACCACGGTGCA	ATCAACATGTACGGCATCACCGAGACCACGGTGCA
NODE_8_length_128297_cov_32.3642	VFG016065(gi:148546862)	(pvdL) amino acid adenylation domain [Pyoverdine (CVF551)] [Pseudomonas putida F1]	9.13043e+11	46	3e-07	CTTCGACGCGCTGGTGGCGCGCCACGAGTCGCTGCGCACGGTGTTC	CTTCCAGGCGCTGGTGGCGCGCCACGAGTCGCTGCGTACCGTGTTC
NODE_8_length_128297_cov_32.3642	VFG024001(gi:315443743)	(mbtE) amino acid adenylation enzyme/thioester reductase family protein [Mycobactin (CVF315)] [Mycobacterium gilvum Spyr1]	9.72222e+12	36	1e-06	CTGCCGCTGCAGTACGCCGACTACGCGGCCTGGCAG	CTGCCGGTGCAGTACGCCGACTACGCGGCCTGGCAG
NODE_8_length_128297_cov_32.3642	VFG009492(gi:145223283)	(mbtE) amino acid adenylation domain [Mycobactin (CVF315)] [Mycobacterium gilvum PYR-GCK]	9.72222e+12	36	1e-06	CTGCCGCTGCAGTACGCCGACTACGCGGCCTGGCAG	CTGCCGGTGCAGTACGCCGACTACGCGGCCTGGCAG
NODE_8_length_128297_cov_32.3642	VFG009489(gi:118462221)	(mbtE) linear gramicidin synthetase subunit D [Mycobactin (CVF315)] [Mycobacterium avium 104]	0.95	40	1e-06	CTGCCGC-TGCAGTACGCCGACTACGCGGCCTGGCAGCGC	CTG-CGCGTGCAGTACGCCGACTACGCGGCCTGGCAGCGC
NODE_8_length_128297_cov_32.3642	VFG009488(gi:41408271)	(mbtE) MbtE [Mycobactin (CVF315)] [Mycobacterium avium subsp. paratuberculosis K-10]	0.95	40	1e-06	CTGCCGC-TGCAGTACGCCGACTACGCGGCCTGGCAGCGC	CTG-CGCGTGCAGTACGCCGACTACGCGGCCTGGCAGCGC
NODE_8_length_128297_cov_32.3642	VFG020089(gi:218889446)	(pchF) pyochelin synthetase [Pyochelin (CVF553)] [Pseudomonas aeruginosa LESB58]	8.47458e+12	59	4e-06	CGTGCTGGAAGGCATGCCCCTGACGGCCAACGGCAAGATCGACCGCAAGGCCCTGCCCG	CGTGCTCGAACGCCTGCCGGTCACCGGCAACGGCAAGATCGACCGCAAGGCCCTGACCG
NODE_8_length_128297_cov_32.3642	VFG016118(gi:116052262)	(pchF) pyochelin synthetase PchF [Pyochelin (CVF553)] [Pseudomonas aeruginosa UCBPP-PA14]	8.47458e+12	59	4e-06	CGTGCTGGAAGGCATGCCCCTGACGGCCAACGGCAAGATCGACCGCAAGGCCCTGCCCG	CGTGCTCGAACGCCTGCCGGTCACCGGCAACGGCAAGATCGACCGCAAGGCCCTGACCG
NODE_8_length_128297_cov_32.3642	VFG016117(gi:152989450)	(pchF) pyochelin synthetase [Pyochelin (CVF553)] [Pseudomonas aeruginosa PA7]	8.47458e+12	59	4e-06	CGTGCTGGAAGGCATGCCCCTGACGGCCAACGGCAAGATCGACCGCAAGGCCCTGCCCG	CGTGCTCGAACGCCTGCCGGTCACCGGCAACGGCAAGATCGACCGCAAGGCCCTGACCG
NODE_8_length_128297_cov_32.3642	VFG000165(gb|NP_252915)	(pchF) pyochelin synthetase PchF [Pyochelin (VF0095)] [Pseudomonas aeruginosa PAO1]	8.47458e+12	59	4e-06	CGTGCTGGAAGGCATGCCCCTGACGGCCAACGGCAAGATCGACCGCAAGGCCCTGCCCG	CGTGCTCGAACGCCTGCCGGTCACCGGCAACGGCAAGATCGACCGCAAGGCCCTGACCG
NODE_9_length_126512_cov_32.2369	VFG015677(gi:170722861)	(fleQ) sigma54 specific transcriptional regulator, Fis family [Flagella (CVF521)] [Pseudomonas putida W619]	8.93939e+12	66	2e-13	CAGCACCCGCAGCAGCTTGGCCTGCAGGGCCAGGGGCATGTCGCCGATCTCGTCAAGGAACAGCGT	CAGCACACGCAACAGCTTGACCTGCATCGGCAGCGGCATGTCGCCGATCTCGTCAAGGAACAGCGT
NODE_10_length_121842_cov_34.0436	VFG038463(gb|YP_858121)	(tapT) twitching ATPase [Tap type IV pili (CVF783)] [Aeromonas hydrophila subsp. hydrophila ATCC 7966]	7.66075e+12	902	3e-131	TGGCTTTCAGCGTCAAGAAC--AAGGCCTCCGACCTGCACCTGTCCGCGGGGCTTCCGCCGATGATCCGCGTGCACGGCGATGTGCGCCGCATCAATGTCGATCCG--CTGGACCACAAGACTGTCCACGCCATGGTCTACGACATCATGAGCGACTCCCAGCGCAAGG-CCTACGAGGAGTTCCTGGAGGTGGACTTCTCGTTCGAGATCGAGGGCCTGGCGCGCTTTCGTGTCAACGCCTTCAACCAGTACCGGGGCGCGGCCGCCGTCTTCCGTACCATTCCCAGCAAGATCCTGACGCTGGAGCAGCTCAACGCGCCGCGCATC-TTCGCCGACCTGGCCCTGA-AGCCGCGCGGCCTGGTGCTGGTGACCGGCCCCACGGGCTCGGGCAAGTCC…	TGGCTTTCAGTGT-AA-AACATAAAGCCTCGGATCTACACCTCTCGGCCGGGGTTCCCCCGATGATCAGGGTTGATGGCGAGGTTCGCAAGATCAAT-TTG-CCCGCCCTGGAACACCGGGAAGTGCACGCCCTCATCTACGACATCATGAACGACCACCAGCGCAAGGAACT-GGAAGAGAACTTCGAGGTGGACTTCTCGTTCGAGGTGCCGAACCTCGCCCGCTTCCGGGTCAACGCCTTCCAGCAGGCGCGCGGCTCCGGCGCGGTATTTCGGACCATCCCCAGCACGGTGCTGAGCCTCGAAGATCTGGACGCCCCGGAGATCTTTCG-CAAGATTG-CCGAATACCCGCGCGGCCTGGTGCTGGTGACCGGCCCGACCGGCTCGGGTAAATCC…
NODE_10_length_121842_cov_34.0436	VFG013917(gi:146284276)	(pilU) twitching motility protein PilU [Type IV pili biosynthesis (CVF518)] [Pseudomonas stutzeri A1501]	7.7591e+12	714	2e-114	GAAG-TGACCATGACCAAGCGCGGCCTG-TGCATCCTGGTCGGCGCCACGGGCTCGGGCAAGTCCACCACGCTGGCCGCCATGGTGGACTGGCGCAACGAGAATTCCTACGGCCACATCGTGACCATCGAGGACCCCATCGAATTCGTGCACCCGCACAAGAACTGCGTGGTCACGCAGCGCGAGGTGGGCCTGGACACGGACAGCTGGGAAGCAGCGCTCAAGAACTGCCTGCGCCAGGCACCGGACGTGATCCTCATGGGCGAAATCCGGGACCGCGAGACCATGGAGCACGCCATCGCCTTCTCGGAAACCGGCCACCTGTGCCTGGCCACGCTGCACGCCAACAGCGCCAACCAGGCGCTGGACCGCATCGTCAACTTCTTCCCCGAAGAGCGCC…	GAAGCTGTCGATGACCAAACGTGGTCTGGTGC-TGTTCGTCGGCGCCACCGGTACCGGCAAGTCGACGTCGCTGGCCTCGATGATCGGCTACCGCAACAAGAACTCCAGCGGGCACATCATCTCCATCGAAGACCCGATCGAATTCATCCACCAGCACCAGAATTGCATCGTCACCCAGCGCGAAGTGGGCATCGACACCAGCTCCTTCGAGGTGGCGCTGAAGAACACCCTGCGCCAGGCGCCGGACGTGATCCTCATCGGCGAGATCCGTACCCGCGAAACCATGGATTACGCGGTCGCCTTCGCCGAAACCGGCCACCTGTGCCTGGCCACGCTGCACGCCAACAATGCCAACCAGGCGCTGGACCGCATCATCAACTTCTTCCCGCCGGACCGGC…
NODE_10_length_121842_cov_34.0436	VFG013910(gi:152989146)	(pilU) twitching motility protein PilU [Type IV pili biosynthesis (CVF518)] [Pseudomonas aeruginosa PA7]	7.52632e+12	950	2e-114	CCGCTGTCGCCGGTGCACACGCTGACGCTGGCGCGCTC--CGTCATGAGCGACAAGCAGATCG-C-CGATTTCG-AGCGCACCAAGGAGTGCAACTTCGCCATCTCGCCGCCG-GGCATAGGGCGCTTTCGCGTCAACGCCTTCATCCAGCAGGGCCGCGTGGGCATGGTGATGCGGACGATTCCGCTGGCC--C-TGCCCACCATCGAC-AGCCTG-GGCGTACCCCAGGTGCTCAAGGAAG-TGACCATGACCAAGCGCGGCCTG-TGCATCCTGGTCGGCGCCACGGGCTCGGGCAAGTCCACCACGCTGGCCGCCATGGTGGACTGGCGCAACGAGAATTCCTACGGCCACATCGTGACCATCGAGGACCCCATCGAATTCGTGCACCCGCACAA…	CCGCTGTCGCCGGAGCAGAC-CCG-CGAGACCGTGCTCGGCGTGATGAACGAGCAGCAG--CGCCGCGATTTCGCCGAGAACC-ACGAGTGCAACTTCGCCATC-AGCGCCCGCGGCATCGGCCGCTTCCGGGTCAGCGCCTTTTACCAGCGCAACCTGGTGGGCATGGTGCTGCGCCGGA-T-CG-AGACCAACATTCCCACCCTGGACGAG-CTGAAGC-TCCCGGAAATCCTCAA-GAAGCTGGCGCTGACCAAGCGCGGCCTGGTG-ATCTTCGTCGGCGCCACCGGCACCGGCAAGTCCACTTCGCTGGCGGCGATGATCGGCTACCGCAACAAGAACTCCACCGGGCACATCATCTCCATCGAGGACCCGATCGAATACATCCACCAGCACCA…
NODE_10_length_121842_cov_34.0436	VFG001224(gb|NP_249087)	(pilU) twitching motility protein PilU [Type IV pili (VF0082)] [Pseudomonas aeruginosa PAO1]	7.71269e+12	717	2e-109	CTCAAGGAAG-TGACCATGACCAAGCGCGGCCTG-TGCATCCTGGTCGGCGCCACGGGCTCGGGCAAGTCCACCACGCTGGCCGCCATGGTGGACTGGCGCAACGAGAATTCCTACGGCCACATCGTGACCATCGAGGACCCCATCGAATTCGTGCACCCGCACAAGAACTGCGTGGTCACGCAGCGCGAGGTGGGCCTGGACACGGACAGCTGGGAAGCAGCGCTCAAGAACTGCCTGCGCCAGGCACCGGACGTGATCCTCATGGGCGAAATCCGGGACCGCGAGACCATGGAGCACGCCATCGCCTTCTCGGAAACCGGCCACCTGTGCCTGGCCACGCTGCACGCCAACAGCGCCAACCAGGCGCTGGACCGCATCGTCAACTTCTTCCCCGAAG…	CTCAA-GAAGCTGGCGCTGACCAAGCGCGGCCTGGTG-ATCTTCGTCGGCGCCACCGGCACCGGCAAGTCCACCTCGCTGGCGGCGATGATCGGCTACCGCAACAAGAACTCCACCGGGCACATCATCTCCATCGAGGACCCGATCGAGTACATCCACCAGCACCAGGGCTGCATCGTCACCCAGCGCGAGGTGGGGCTGGACACCGACTCCTTCGAGGTGGCGCTGAAGAACACCCTGCGCCAGGCGCCGGACGTGATCATGATCGGCGAGGTGCGCTCGCGGGAGACCATGGACCACGCCGTGGCCTTCGCCGAGACCGGCCACCTGTGCCTGGCGACCCTGCACGCGAACAACGCCAACCAGGCGCTGGAGCGGATCATCCACTTCTTCCCGGCCG…
NODE_10_length_121842_cov_34.0436	VFG013911(gi:116054127)	(pilU) twitching motility protein PilU [Type IV pili biosynthesis (CVF518)] [Pseudomonas aeruginosa UCBPP-PA14]	7.6848e+12	717	3e-106	CTCAAGGAAG-TGACCATGACCAAGCGCGGCCTG-TGCATCCTGGTCGGCGCCACGGGCTCGGGCAAGTCCACCACGCTGGCCGCCATGGTGGACTGGCGCAACGAGAATTCCTACGGCCACATCGTGACCATCGAGGACCCCATCGAATTCGTGCACCCGCACAAGAACTGCGTGGTCACGCAGCGCGAGGTGGGCCTGGACACGGACAGCTGGGAAGCAGCGCTCAAGAACTGCCTGCGCCAGGCACCGGACGTGATCCTCATGGGCGAAATCCGGGACCGCGAGACCATGGAGCACGCCATCGCCTTCTCGGAAACCGGCCACCTGTGCCTGGCCACGCTGCACGCCAACAGCGCCAACCAGGCGCTGGACCGCATCGTCAACTTCTTCCCCGAAG…	CTCAA-GAAGCTGGCGCTGACCAAGCGCGGCCTGGTG-ATCTTCGTCGGCGCCACCGGCACCGGCAAGTCCACCTCGCTGGCGGCGATGATCGGCTACCGCAACAAGAACTCCACCGGGCACATCATCTCCATCGAGGACCCGATCGAGTATATCCACCAGCACCAGGGCTGCATCGTCACCCAGCGCGAGGTGGGGCTGGACACCGACTCCTTCGAGGTGGCGCTGAAGAACACCCTGCGCCAGGCGCCGGACGTGATCATGATCGGCGAGGTGCGCTCGCGGGAGACCATGGACCATGCCGTGGCCTTCGCCGAGACCGGCCACCTGTGCCTGGCGACCCTGCACGCGAACAACGCCAACCAGGCGCTGGAGCGGATCATCCACTTCTTCCCGGCCG…
NODE_10_length_121842_cov_34.0436	VFG009609(gi:145222745)	(narH) nitrate reductase, beta subunit [Nitrate reductase (CVF318)] [Mycobacterium gilvum PYR-GCK]	7.27106e+12	1092	6e-84	GGGCGACAGCGGCGGCACATACCAGACCATGGGCAGGGTGCGGTACTCGGGGTGCAGCGGCAGGGCCACCTTCCAGTCCACGGCCATCTTGTAGA-CGGGGCTGGACTGGGCGGCCTCGATCCAGGCGTCGGGGATGCCGTCGATGCGGGCCTGGCGGATGACCTCGGGGTCATTGGGGTCCAGGAAGAT-GTCCAGCTGCGCCTGGTAGAGGTCGCGGTCGCGCTCCACGCTGGCCGCTTC-CTCGATGCGATCGGCGTCGTACAGCAGCACGCCCAGGTAGCGGATGCGGCCCACGCAGGTTTCGGAGCAGACGGTGGGCTGGCCGGCCTCGATGCGCGGGTAGCAGAAGATGCATTTTTCGGCCTTGCCGCT-TTGCCAGTTGTAGTAGATCTTCT…	GGG-GACAGCGGCGGGATGTACCAGACCATCGGCACGGTGCGGTATTCCGGATGCAGCGGCAGCGCCACCCCGAAGGTGTGGATCAGCGCGTAGATCGGCGATCG-CTGCGCGGCCTCGATCCACTCATCGGAGATGCCCTCGGCGCGGGCGCCGCTGATCACCGCAGGATCGTTGGGATCCAACAGGATCGACCTG-TGCGCCTCGTAGAGGTCGGTGTCCTTCTCCACCGACGCCGCCTCGGTC-ACGCGGTCGACGTCGTAGAGCACCACCCCGAGATAGCGCAGCCGGCCGACGCAGGTCTCCGAGCACACCGTCGGCAGACCGACCTCGATCCGCGGATAGCACAGCGTGCACTTCTCGGCCTTGCCGGTCTTG-TGGTTGAAGTACACCTTCT…
NODE_10_length_121842_cov_34.0436	VFG009595(gi:118472993)	(narG) nitrate reductase, alpha subunit [Nitrate reductase (CVF318)] [Mycobacterium smegmatis str.MC2 155]	7.23183e+11	867	1e-55	GAGGATGACGTGGCCCATGGCCATGGCCACGGCCGCGTCCGTGCCCTGCTTGGG-A-TGCATCCACAGGTCGGCCAGCTTGGCGACCTCGGAGTAGTC-GGGCGTGACGGCCACGACCTTGGCGCCCTTGTAGCGGACCTCGGTGAAGAAGTGGGCGTCGGGGGTGCGCGTCTGGGGCACGTTGGAGCCCCAGGCGATGATGAAGT-TG--GAGTTGTACCAGTCCGCGC-TCTCTGGCACGTCGGTCTGCTCGCCCCAGGTCTGGGGGCTGGCCGGCGGCAGGTCGCAGTACCAGTCGTAGAAGCTCATG-CA-CACGCCGCCGATCAGGCTC-AGGTAGCGGCTGCCTGCGGCATACGAGATCATGGACATGGCCGGAATCGGGGAGAAGCCGATGA…	GAGGATCACGTGCCCCATCGCCATGGCCAGCGCACCGTCGGTGCCC-GC-GGCGCACGGCATCCACTCGTCGGCGAACTTGGTGTTGTCGGCGTAATCCGGGC-TCACCGAAACGACTTTCGTGCCGCGGTAGCGCACCTCGGCCATCCAGTGCGCATCCGGGGTGCGGGTGACCGGAACGTTGGAGCCCCA--C-ATCATCAGGTACGCCGCGTCCCACCAGTC-GCCCGACTCCGGGACATCGGTCTGATCGCCGAAGACCTGCGGCGAGGCCACCGGCAGATCGGCGTACCAGTCGTAGAA-C-GAGGTCATCACGCCGCCGATCA-ACTCGACGAACCGCGAGCCCGCGGCGTGGCTGACCATCGACATGGCCGGGATCGGCGAGAACCCGGCGA…
NODE_10_length_121842_cov_34.0436	VFG009595(gi:118472993)	(narG) nitrate reductase, alpha subunit [Nitrate reductase (CVF318)] [Mycobacterium smegmatis str.MC2 155]	7.36148e+12	379	2e-29	TCGTAGCGCCACTGGTCGGTGTGGGCGTAGAAGAAGCTGGTGGAGTTCATCTGGCGCGGCGGGCGCAGCCAGTCCAGCGCAAAGGCCAGCGCGGTCCAGCCGGTCTGCGGGCG-CAGCTTTTCCTGGCCCACGTAGTGCGCCCAGCCGCCGCCGCTCTGGCCGATGCAGCCGCACAGCATCAGCATGTTGATGATGCCGCGGTAGTTCATGTCGCAGTGGTACCAGTGGTTCATGGCCGCGCCGATGATGACCATGGA-CTTGCCGCGCGTCTTCTCGGCGTTGTCG-GCGAACTGGCGCGCAATGGCGATCACCTGGTCACGCGG-CACGCCGGTGATCTTTTCCTGCCAGGCCGGGGTGTAGGG-CGCATCGGCGTC	TCGTAGCGCCACTGGTCGGTGTGGGCGTACCAGTAGGAGGTTCCGGCCATCTGGCGTGGCGGCCGTGACCAGTCGGTGGCCATCGCCATGGTCGCCCACCCGGTGACCGGCCGGCA-CTTCTCCTGGCCGACGTAGTGCGCCCAGCCTCCGCCGTTGCGGCCCATCGACCCGGTGAGCAGCAGCAGCGCCAGCACCGCGCGGTAGGTGGCGTCGCCGTGGAACCACTGGCAGATGCCCGCGCCCATGATGATCATCGAGCGT-CCGCGGGTTTCCTCGGCGTTG-CGCGCGAACTCGCGTGCCACCCGGATCGCCTGGGCA-GCAGCCACTCCGGTGATCGGCTCCTGCCACGCCGGGGTGTAGGGGCGCGTCG-CGTC
NODE_10_length_121842_cov_34.0436	VFG026770(gi:499075570)	(narG) Respiratory nitrate reductase alpha chain [Nitrate reductase (CVF318)] [Mycobacterium avium subsp. paratuberculosis MAP4]	8.7234e+12	188	1e-51	gcgccgcgcgcgcagccgcgcggctcgtggttgggcaggtcggcgcgcgtgcg-cgGGTAGTCGGTCTGCTGGGTCTCCCAGGTCACGATGCCGCCCTTGACGTAGATCTTCCACGAGCACGAGCCCGTGCAGTTCACGCCGTGCGTGGAGCGCACCACCTTGTCATGCGC-CCAGCGGTCGCGGTAG	GCGCCGCGGGGGCAGCCGCGCGGCTCGTACTCGGGCCGGTCCGGAC-CCACCGACGGGTAGTCGGTCTGCTGGGTCTCCCAGGTGATGATGCCGTCCTTGACGTAGATCTTCCACGAGCACGACCCGGTGCAGTTCACCCCGTGCGTGGAGCGAACCACCTTGTCATG-GCTCCACCGGTCGCGGTAG
NODE_10_length_121842_cov_34.0436	VFG009593(gi:41408718)	(narG) NarG [Nitrate reductase (CVF318)] [Mycobacterium avium subsp. paratuberculosis K-10]	8.7234e+12	188	1e-51	gcgccgcgcgcgcagccgcgcggctcgtggttgggcaggtcggcgcgcgtgcg-cgGGTAGTCGGTCTGCTGGGTCTCCCAGGTCACGATGCCGCCCTTGACGTAGATCTTCCACGAGCACGAGCCCGTGCAGTTCACGCCGTGCGTGGAGCGCACCACCTTGTCATGCGC-CCAGCGGTCGCGGTAG	GCGCCGCGGGGGCAGCCGCGCGGCTCGTACTCGGGCCGGTCCGGAC-CCACCGACGGGTAGTCGGTCTGCTGGGTCTCCCAGGTGATGATGCCGTCCTTGACGTAGATCTTCCACGAGCACGACCCGGTGCAGTTCACCCCGTGCGTGGAGCGAACCACCTTGTCATG-GCTCCACCGGTCGCGGTAG
NODE_10_length_121842_cov_34.0436	VFG009594(gi:118462465)	(narG) nitrate reductase, alpha subunit [Nitrate reductase (CVF318)] [Mycobacterium avium 104]	8.61702e+12	188	2e-48	gcgccgcgcgcgcagccgcgcggctcgtggttgggcaggtcggcgcgcgtgcg-cgGGTAGTCGGTCTGCTGGGTCTCCCAGGTCACGATGCCGCCCTTGACGTAGATCTTCCACGAGCACGAGCCCGTGCAGTTCACGCCGTGCGTGGAGCGCACCACCTTGTCATGCGC-CCAGCGGTCGCGGTAG	GCGCCGCGGGGGCAGCCCCGCGGCTCGTACTCGGGCCGGTCCGGAC-CCACCGACGGGTAGTCGGTCTGCTGGGTCTCCCAGGTGATGATGCCGTCCTTGACGTAGATCTTCCACGAGCACGACCCGGTGCAGTTCACCCCGTGCGTGGAGCGAACCACCTTGTCGTG-GCTCCACCGGTCGCGGTAG
NODE_10_length_121842_cov_34.0436	VFG009599(gi:119867330)	(narG) nitrate reductase, alpha subunit [Nitrate reductase (CVF318)] [Mycobacterium sp. KMS]	8.42697e+12	178	6e-39	gcagccgcgcggctcgtggttgggcaggtc-ggcgcg-cgtgcgcgGGTAGTCGGTCTGCTGGGTCTCCCAGGTCACGATGCCGCCCTTGACGTAGATCTTCCACGAGCACGAGCCCGTGCAGTTCACGCCGTGCGTGGAGCGCACCACCTTGTCATGCGC-CCAGCGGTCGCGGTAG	GCAGCCCCGCGGCTCGTACTCGGGCCGGTCCGGGCCGACG-G-TCGGATAGTCGGTCTGCTGGGTCTCCCAGGTGATGATCCCGTCCTTGACGTAGATCTTCCACGAGCACGACCCGGTGCAGTTGACGCCGTGGGTGGAGCGGACGACCTTGTCGTG-GCTCCACCGGTCCCGGTAG
NODE_10_length_121842_cov_34.0436	VFG009598(gi:126433891)	(narG) nitrate reductase, alpha subunit [Nitrate reductase (CVF318)] [Mycobacterium sp. JLS]	8.42697e+12	178	6e-39	gcagccgcgcggctcgtggttgggcaggtc-ggcgcg-cgtgcgcgGGTAGTCGGTCTGCTGGGTCTCCCAGGTCACGATGCCGCCCTTGACGTAGATCTTCCACGAGCACGAGCCCGTGCAGTTCACGCCGTGCGTGGAGCGCACCACCTTGTCATGCGC-CCAGCGGTCGCGGTAG	GCAGCCCCGCGGCTCGTACTCGGGCCGGTCCGGGCCGACG-G-TCGGATAGTCGGTCTGCTGGGTCTCCCAGGTGATGATCCCGTCCTTGACGTAGATCTTCCACGAGCACGACCCGGTGCAGTTGACGCCGTGGGTGGAGCGGACGACCTTGTCGTG-GCTCCACCGGTCCCGGTAG
NODE_10_length_121842_cov_34.0436	VFG009607(gi:118466032)	(narH) nitrate reductase, beta subunit [Nitrate reductase (CVF318)] [Mycobacterium avium 104]	7.47664e+12	321	1e-26	CAGGTGCTCGTAGTCGTAGGTGAAGGGTTCGTAGTAGTCGTCGATCTGGGGCAGGTTGGGGTTGGCGAAGATGCGCATCAACAGGCTCCACTTG--CCGCCCTGGCGGGGCGCGAT-GGAGCC-G-TCCG--TGCGGCGCATCCAGCCGCCGTTCCACTTGGCCTGGTTTTCCCACTCGCGCGGGTAGCCGATG-CCGGGCTTGGTCTCGACGTTGTTGAACCAGGCGTATTCGACGCCGGGGCGGCTGGTCCAGACGTTCTTGCAGGTGACGGAGCAGGTGTGGCAGCCGATGCACTTGTCCAGGTTCAGCACCAT-GCC	CAGGTTCTCGTACTCGTAGGTCCACGGCTCGTAGTAGTCGCCGATCACCGGCAGCTTGGGATTGGCGAAGATGCGCA---GCA-GCT--TTTGGAAACGGCC-GCCGTCACGCAATCGCAGCCGGCCCCGCTTGTCGCGGATCCAGCCGCCACGCCACCGCTCCTGGTCCTCGTAGGTGCGCGGATAGCC-TTGTCCCGGACGGGTTTCGACGTTGTTGAACCACACGTATTCGGTGCCCGACCGGTTGGTCCAGGCCTGCTTGCAGGTCACCGAGCAGGTGTGGCAGCCGATGCACTTGTCGAGGTTCATCACCATCGCC
NODE_10_length_121842_cov_34.0436	VFG009606(gi:41408717)	(narH) NarH [Nitrate reductase (CVF318)] [Mycobacterium avium subsp. paratuberculosis K-10]	7.47664e+12	321	1e-26	CAGGTGCTCGTAGTCGTAGGTGAAGGGTTCGTAGTAGTCGTCGATCTGGGGCAGGTTGGGGTTGGCGAAGATGCGCATCAACAGGCTCCACTTG--CCGCCCTGGCGGGGCGCGAT-GGAGCC-G-TCCG--TGCGGCGCATCCAGCCGCCGTTCCACTTGGCCTGGTTTTCCCACTCGCGCGGGTAGCCGATG-CCGGGCTTGGTCTCGACGTTGTTGAACCAGGCGTATTCGACGCCGGGGCGGCTGGTCCAGACGTTCTTGCAGGTGACGGAGCAGGTGTGGCAGCCGATGCACTTGTCCAGGTTCAGCACCAT-GCC	CAGGTTCTCGTAGTCGTAGGTCCACGGCTCGTAGTAGTCGCCGATCACCGGCAGCTTGGGATTGGCGAAGATGCGCA---GCA-GCT--TTTGGAAACGGCC-GCCGTCACGCAATCGCAGCCGGCCCCGCTTGTCGCGGATCCAGCCGCCACGCCACCGCTCCTGGTCCTCGTAGGTACGCGGATAGCC-TTGTCCCGGACGGGTTTCGACGTTGTTGAACCACACGTATTCGGTGCCCGACCGGTTGGTCCAGGCCTGCTTGCAGGTCACCGAGCAGGTGTGGCAGCCGATGCACTTGTCGAGGTTCATCACCATCGCC
NODE_10_length_121842_cov_34.0436	VFG015680(gi:167034927)	(fleR) two component, sigma54 specific, transcriptional regulator, Fis family [Flagella (CVF521)][Pseudomonas putida GB-1]	7.34628e+11	309	6e-19	ATCAACTGCGCGGCCCTGCCCGACAACCTGGTCGAAAGCGA-GCTGTTCGGCCATGTGCGCGGCGCCTTCACGGGCGCGCTGTCCGAGCGCA-G-CGGCAAGTTCGAGCAGGCCGACCAG-GGCACGCTGTTCCTGGACGAAGTGGGCGAGCTGTCCCTGCCCGTGCAGGCCAAGCTGCTGCGCGTGCTGCA-AAGCGGCCAGCTGCAGCGCCTGGGTTCGGACCGCGAGC--ACCATG-TGGACGTGCGCGTGATCGCCGCCACCAACCGCGACCTGGCCGCCGAGGTGGCGGCCGGCCGCATGCGCG	ATCAACTGCGCGGCGATCCCCGACAACATGCTCGAA-GCCACCCTGTTCGGCCACGAGAAGGGGGCGTTCAC-CG-GCGCTATCGCCGCCCAGGCCGGCAAGTTCGAGCAGGCCGA-AGGCGGCACCCTGCTGCTCGACGAAATCTCGGAAATGCCCATGGCCTTGCAGGCCAAGCTGCTGCGCGTGCTGCAGGAACGCGAAG-TGGAGCGGGTGGG--CGG-CCGCAAGCCGATCAGCCTCGACATTCGTGTGCTGGCCACCACCAACCGTGACCTGGCGGGGGAAGTGGCAGCTGGGCGCTTTCGCG
NODE_11_length_121201_cov_31.3233	VFG025888(gi:83720865)	(tsr) methyl-accepting chemotaxis protein [Flagella (CVF643)] [Burkholderia thailandensis E264]	7.53065e+12	571	5e-65	GCGGCTTGCTCGACCAGGGCCGCGTTCTGCTGGGTGACCTGGTCCATCTGGGAGATGGCCTGGTTGATCTGCTCCAGGCCCGCCGTCTGCTCCACGCTGGCAGCGGTGATCTCTCCCATGATGTCGGTCACGTTGCGCAC-G-CTGCTGACGATGTTCTGCATGGTCTGGCCGGCCTGCGC-C-ACCAGGGCCGATCCGGTGCTG-ACCTTG-CCGTTGGAGTCCTCGATGAGGAGCTTGATCTCCTTGGCCGC-ATCGGCGCAGCGTCGCGCCAGTGCGCGCACCTCGGCCGCCACCACGGCAAAGCCCCGGCCCTGCTCGCCCGCGCGCGCCGCCTCGACGGCGGCGTTGAGCGCGAGGATGTTGGTCTGGAAGGCGATGGCGTCGATCACGCCGAT…	GCGGCTTCCTCGACGAGCGCCGCGTTCTGCTGGGTGACGGCGTCCATCTGGCTGACCGCGCGATTCACCTGGACGATGCCCGTCGACTGCTCTTCGGACGCCGCGCTGATCTCGCCCATGATGTCGGTCACGCGGCGCACCGCCTG--GACGATCTCCGCCATCGTCGCGCCCG-C-GCGCTCGACGAGCGCGGAGCCGCT-TTGCACCTTGTGCG-CGGAGTCGCCGATCAACTGCTTGATCTCCTTGGCGGCCGTC-GCGCTGCGCTGTGCAAGCGAGCGCACCTCGCCCGCGACGACCGCGAAGCCGCGCCCCTGCTCGCCCGCGCGCGCCGCCTCGACGGCCGCGTTCAGCGCGAGGATGTTGGTCTGGAACGCGATTCCTTCGATCGTGCCGAT…
NODE_12_length_112478_cov_30.1207	VFG016043(gi:116050342)	(pvdI) probable non-ribosomal peptide synthetase [Pyoverdine (CVF551)] [Pseudomonas aeruginosa UCBPP-PA14]	7.61702e+12	235	4e-21	GAGCTGTACATCGGCGGTGCAGGG-CTGGCGCGGGGCTACCTGGGGCGTCCCGGGCTGACGGCGGCCAGC-TTT-GT-GCAGGATCCGTTCGGCGACCCCGGCGAGCGGCTGTATCGCACGGGCGACCGGGGCTGGCGCCTG-GCCGATGGGCGCGTGC-ACTTTGCAGGCCGCAACGACCACCAGGTCAAGCTGCGCGGCCTGCGCATCGAGCTGGGCGAAATCGAGGCCGCGC	GAGCTGTACCTGGCCGG-GCAGGGCCTGGCCCGTGGCTACCACCAGCGTCCGGGGCTGACTGC--CGAGCGTTTCGTCGCCAG-CCCGTTC-GTG--GCTGGGGAGCGGATGTACCGCACCGGCGACC-TGGCGCGCTACCGCGCCGATGGG-GTGATCGAGTACGCCGGGCGGATCGACCACCAGGTGAAGCTGCGCGGCCTGCGCATCGAGCTGGGCGAGATCGAGGC-GCGC
NODE_12_length_112478_cov_30.1207	VFG016043(gi:116050342)	(pvdI) probable non-ribosomal peptide synthetase [Pyoverdine (CVF551)] [Pseudomonas aeruginosa UCBPP-PA14]	9.49153e+12	59	1e-15	CGACCACCAGGTCAAGCTGCGCGGCCTGCGCATCGAGCTGGGCGAAATCGAGGCCGCGC	CGACCACCAGGTGAAGCTGCGCGGCCTGCGCATCGAGCTGGGCGAGATCGAGGC-GCGC
NODE_12_length_112478_cov_30.1207	VFG016041(gb|NP_251092)	(pvdI) peptide synthase [pyoverdine (IA001)] [Pseudomonas aeruginosa PAO1]	7.57447e+12	235	2e-19	GAGCTGTACATCGGCGGTGCAGGG-CTGGCGCGGGGCTACCTGGGGCGTCCCGGGCTGACGGCGGCCAGC-TTT-GT-GCAGGATCCGTTCGGCGACCCCGGCGAGCGGCTGTATCGCACGGGCGACCGGGGCTGGCGCCTG-GCCGATGGGCGCGTGC-ACTTTGCAGGCCGCAACGACCACCAGGTCAAGCTGCGCGGCCTGCGCATCGAGCTGGGCGAAATCGAGGCCGCGC	GAGCTGTACCTGGCCGGT-CGGGGCCTGGCCCGTGGCTACCACCAGCGTCCGGGGCTGACTGC--CGAGCGTTTCGTCGCCAG-CCCGTTC-GTG--GCCGGGGAGCGGATGTACCGCACCGGCGACC-TGGCGCGCTACCGCGCCGACGGG-GTGATCGAGTACGCCGGGCGGATCGACCACCAGGTGAAGCTGCGCGGCCTGCGCATCGAGCTGGGCGAGATCGAGGC-GCGC
NODE_12_length_112478_cov_30.1207	VFG016041(gb|NP_251092)	(pvdI) peptide synthase [pyoverdine (IA001)] [Pseudomonas aeruginosa PAO1]	7.57447e+12	235	2e-19	GAGCTGTACATCGGCGGTGCAGGG-CTGGCGCGGGGCTACCTGGGGCGTCCCGGGCTGACGGCGGCCAGC-TTT-GT-GCAGGATCCGTTCGGCGACCCCGGCGAGCGGCTGTATCGCACGGGCGACCGGGGCTGGCGCCTG-GCCGATGGGCGCGTGC-ACTTTGCAGGCCGCAACGACCACCAGGTCAAGCTGCGCGGCCTGCGCATCGAGCTGGGCGAAATCGAGGCCGCGC	GAGCTGTACCTGGCCGGT-CGGGGCCTGGCTCGTGGCTACCACCAGCGTCCGGGGCTGACTGC--CGAGCGTTTCGTCGCCAG-CCCGTTC-GTG--GCTGGGGAGCGGATGTACCGCACCGGCGACC-TGGCGCGCTACCGCGCCGATGGG-GTGATCGAGTACGCCGGGCGGATCGACCACCAGGTGAAGCTGCGCGGCCTGCGCATCGAGCTGGGCGAGATCGAGGC-GCGC
NODE_13_length_107032_cov_33.5972	VFG015075(gi:104780548)	(gacS) GacS sensor kinase protein [GacS/GacA two-component system (CVF529)] [Pseudomonas entomophila L48]	9.16667e+12	60	2e-13	TTCCTGGCCAACATGAGCCACGAGATCCGCACGCCCATGAACGCCATCATCGGCTTCACC	TTCCTGGCCAACATGAGCCACGAGATCCGCACGCCGCTGAACGGGATCCTCGGCTTCACC
NODE_13_length_107032_cov_33.5972	VFG019942(gi:229591212)	(gacS) hybrid sensory histidine kinase in two-component regulatory system with UvrY [GacS/GacA two-component system (CVF529)] [Pseudomonas fluorescens SBW25]	0.9	60	1e-11	TTCCTGGCCAACATGAGCCACGAGATCCGCACGCCCATGAACGCCATCATCGGCTTCACC	TTCCTGGCCAACATGAGCCACGAGATCCGCACGCCGCTCAACGGCATCCTCGGCTTTACC
NODE_13_length_107032_cov_33.5972	VFG015782(gi:167032264)	(gacS) multi-sensor hybrid histidine kinase [GacS/GacA two-component system (CVF529)] [Pseudomonas putida GB-1]	8.83333e+12	60	4e-10	TTCCTGGCCAACATGAGCCACGAGATCCGCACGCCCATGAACGCCATCATCGGCTTCACC	TTCCTGGCCAACATGAGCCACGAGATCCGTACCCCGCTCAACGGCATCCTCGGCTTCACC
NODE_13_length_107032_cov_33.5972	VFG015827(gi:170722725)	(pvdL) amino acid adenylation domain protein [Pyoverdine (CVF551)] [Pseudomonas putida W619]	9.72973e+12	37	3e-07	TGATCTACACCTCGGGCTCCACCGGCAAGCCCAAGGG	TGATCTACACCTCGGGCTCCACCGGCAAACCCAAGGG
NODE_13_length_107032_cov_33.5972	VFG015070(gi:28868897)	(gacS) sensor histidine kinase/response regulator GacS [GacS/GacA two-component system (CVF529)] [Pseudomonas syringae pv. tomato str. DC3000]	8.59649e+12	57	1e-06	CTGGCCAACATGAGCCACGAGATCCGCACGCCCATGAACGCCATCATCGGCTTCACC	CTGGCCAACATGAGCCACGAGATCCGCACGCCGCTCAATGGCATTCTGGGCTTCACC
NODE_14_length_105355_cov_32.6969	VFG040983(gi:17547834)	(gspE) general secretion pathway protein E [gsp (SS217)] [Ralstonia solanacearum GMI1000]	8.27807e+12	935	0.0	CGCACCAGGCGCTGGGCCAGCACACCCAGCAGGGAGGACGACAGCAGGAAGGGTTCCACCCCCATGTCGATCAGGCGCGTGACGGCGCTGGAGGCATCGTTGGTGTGCAGCGTGGCCAGCACCAGGTGGCCGGTCAGCGAGGCCTGGATGGCGATCTGCGCGGTCTCGAAGTCGCGGATTTCGCCGATCATGATCACATCCGGGTCCTGGCGCAGGATGGCGCGCAGGGCCTTGGCGAAGGTCAGGTCGATCTTGGCGTTGACCTGGGTCTGCCCCACGCCGGCCAGCTCGTACTCGATGGGGTCCTCCACCGTCATGATGTTGCTGTGGCTGGCGTCCATGCGCGACAGTGCCGCATACAGCGTGGTGGTCTTGCCCGAGCCCGTGGGGCCGGTGACC…	CGCACCAGCCGCTGCGCCAGCACGCCCAGCAGCGACGACGACAGCAGGAACGGCTCGATCCCCATGTCGATCAGCCGCGTGACCGCCGAGGCCGAATCGTTGGTGTGCAGCGTCGCCAGCACCAGGTGGCCGGTCAGCGAGGCCTGCACCGCGATCTGCGCGGTCTCCAGGTCGCGGATCTCGCCGATCATCACCACGTCCGGGTCCTGCCGCAGGATGGCGCGCAGGGCCTTGGCGAAGGTCATGTCGATCTTCGCGTTGACCTGGGTCTGGCCGATACCGTCCAGGTCGTACTCGATCGGGTCCTCCACCGTCATGATGTTGGTGCTGCTGGCATCGAGCCGCGACAGCGCGGCATACAGCGTGGTGGTCTTGCCCGAGCCGGTCGGGCCGGTGACG…
NODE_14_length_105355_cov_32.6969	VFG040878(gi:15595883)	(hxcR) type II secretion system protein [hxc (SS204)] [Pseudomonas aeruginosa PAO1]	7.89474e+12	836	8e-152	CGCACCAGGCGCTGGGCCAGCACACCCAGCAGGGAGGACGACAGCAGGAAGGGTTCCACCCCCATGTCGATCAGGCGCGTGACGGCGCTGGA-GGCATCGTTGGTGTGCAGCGTGGCCAGCACCAGGTGGCCGGTCAGCGAGGCCTGGATGGCGATCTGCGCGGTCTCGAAGTCGCGGATTTCGCCGATCATGATCACATCCGGGTCCTGGCGCAGGATGGCGCGCAGGGCCTTGGCGAAGGTCAGGTCGATCTTGGCGTTGACCTGGGTCTGCCCCA-CGCCGGCCAGCTCGTACTCGATGGGGTCCTCCACCGTCATGATGTTGCTGTGGCTGGCGTCCATGCGCGACAGTGCCGCATACAGCGTGGTGGTCTTGCCCGAGCCCGTGGGGCCGGTGA…	CGCACCAGGCGCTGGGCGAGTACGCCAAGCATCGACGAGGCGAGCAGGAACGGCTCGACCCCCATGTCCACCAGCCGCGTCACTGC-CGACACCGCGTCGTTGGTGTGCAGCGTGGCCAGCACCAGGTGCCCGGTGAGCGAAGCCTGCACGGCGATCTGCGCGGTCTCCAGGTCGCGGATCTCGCCGATCATGATGATGTCCGGGTCCTGCCGGAGGATCGCCCGCAGGGCTACGGCGAAGGTCATGTCGATGCGCGCGTTGACCTGGATCTGGCTGATCCCCGG-CAGGTCGTACTCCACCGGGTCCTCGACGGTGAGGATGTTGCTGGTGCTGGCGTCGAGCCGCGCCAGGGCGGCGTAGAGGGTGGTGGTCTTGCCGCTGCCGGTGGGCCCGGTGA…
NODE_14_length_105355_cov_32.6969	VFG049137	(KOX_12985) multidrug efflux system protein AcrB [AcrAB (CVF859)] [Klebsiella oxytoca KCTC 1686]	7.65823e+12	316	2e-38	ACACCGCGCCCTTCGTCAAGATCTCCATCGA-GAAGGTGGTGCAGACCCTGGTCGAGGCCATGGTGCTGGTCTTCCTGGTGATGTACCTGTTCCTGCAGAACCTGCGCTACACGCTGATCCCGGCCATCGTGGCGCCCGTGGCGCTGCTGGGCACCTTCGCCGTGATGCT-G-G-TGGCGGGCTTTTCCATCAACGTGCTGACCATGTTCGGCATGGTGCTGGCCATCGGCATCATCGTGGACGACGCCATCGTCGTGGTCGAGAACGTGGAGCGCCTCATGGCCGAGGAAGGCCTGTCGCCGCGCGATGCCACGC	ACACCACCCCCTTCGTGCAGATCTCCATTCACGAA-GTGGTGAAAACGCTGGTTGAAGCCATCATTCTGGTGTTCCTGGTGATGTACCTGTTCCTGCAGAACTTCCGCGCAACGCTGATTCCGACTATCGCCGTGCCGGTTGTACTGCTGGGGACGTTCGC--T-ATCCTCGCGCTGTTCGGCTTCTCGATAAACACCCTCACCATGTTTGGTATGGTGCTCGCCATAGGCCTGCTCGTGGATGACGCCATCGTGGTGGTAGAAAACGTCGAGCGTGTAATGGCCGAAGAAGGGCTACCGCCGAAGGAAGCCACGC
NODE_14_length_105355_cov_32.6969	VFG049136	(A225_1326) RND efflux system [AcrAB (CVF859)] [Klebsiella oxytoca E718]	7.65823e+12	316	2e-38	ACACCGCGCCCTTCGTCAAGATCTCCATCGA-GAAGGTGGTGCAGACCCTGGTCGAGGCCATGGTGCTGGTCTTCCTGGTGATGTACCTGTTCCTGCAGAACCTGCGCTACACGCTGATCCCGGCCATCGTGGCGCCCGTGGCGCTGCTGGGCACCTTCGCCGTGATGCT-G-G-TGGCGGGCTTTTCCATCAACGTGCTGACCATGTTCGGCATGGTGCTGGCCATCGGCATCATCGTGGACGACGCCATCGTCGTGGTCGAGAACGTGGAGCGCCTCATGGCCGAGGAAGGCCTGTCGCCGCGCGATGCCACGC	ACACCACCCCCTTCGTGCAGATCTCCATTCACGAA-GTGGTGAAAACGCTGGTTGAAGCCATCATTCTGGTGTTCCTGGTGATGTACCTGTTCCTGCAGAACTTCCGCGCAACGCTGATTCCGACTATCGCCGTGCCGGTTGTACTGCTGGGGACGTTCGC--T-ATCCTCGCGCTGTTCGGCTTCTCGATAAACACCCTCACCATGTTTGGTATGGTGCTCGCCATAGGCCTGCTCGTGGATGACGCCATCGTGGTGGTAGAAAACGTCGAGCGTGTAATGGCCGAAGAAGGGCTACCGCCGAAGGAAGCCACGC
NODE_14_length_105355_cov_32.6969	VFG000112(gb|NP_253216)	(pilB) type 4 fimbrial biogenesis protein PilB [Type IV pili (VF0082)] [Pseudomonas aeruginosa PAO1]	8.59155e+12	142	5e-34	GTTGGTGTGCAGCGTGGCCAGCACCAGGTGGCCGGTCAGCGAGGCCTGGATGGCGATCTGCGCGGTCTCGAAGTCGCGGATTTCGCCGATCATGATCACATCCGGGTCCTGGCGCAGGATGGCGCGCAGGGCCTTGGCGAAG	GTTGGTGTGCAGGGTGGACATCACCATATGCCCGGTCTGCGCCGCCTTGATGGCGATCTCGGCGGTCTCCAGGTCGCGGATCTCGCCGACCATGATCACATCCGGGTCCTGGCGCAGGAAGGCGCGCAGCGCCTGGGAGAAG
NODE_14_length_105355_cov_32.6969	VFG031353(gi:118466589)	(ctpC) cadmium-translocating P-type ATPase [P(1)-type Mn2+ transporting ATPase (CVF657)] [Mycobacterium avium 104]	7.96296e+12	108	1e-10	GTGGGCGACGGCATCAACGACGCGCCGGCCCTGGCCGAGGCCGATGTGGGCCTGGCCATCGGCACG---GGCACGGACATCGCCATCGAGGCGGCCGACGTGGTGCTG	GTGGGCGACGGCATCAACGACGCGCCGGCGCTGGCCGCCGCCGACATCGGCATCGCGATGGGCCTGGCCGGCACCGACGTCGCCGTGGAGACCGCCGACGTGGCGCTG
NODE_14_length_105355_cov_32.6969	VFG031352(gi:41409482)	(ctpC) CtpC [P(1)-type Mn2+ transporting ATPase (CVF657)] [Mycobacterium avium subsp. paratuberculosis K-10]	7.96296e+12	108	1e-10	GTGGGCGACGGCATCAACGACGCGCCGGCCCTGGCCGAGGCCGATGTGGGCCTGGCCATCGGCACG---GGCACGGACATCGCCATCGAGGCGGCCGACGTGGTGCTG	GTGGGCGACGGCATCAACGACGCGCCGGCGCTGGCCGCCGCCGACATCGGCATCGCGATGGGCCTGGCCGGCACCGACGTCGCCGTGGAGACCGCCGACGTGGCGCTG
NODE_14_length_105355_cov_32.6969	VFG024939(gi:83716520)	(pilT) twitching motility protein PilT [Type IV pili (CVF638)] [Burkholderia thailandensis E264]	8.95833e+12	48	1e-06	CGTGGTGGTCTTGCCCGAGCCCGTGGGGCCGGTGACCAGCACGATGCC	CGTCGTCGTCTTGCCCGAGCCCGTGGGGCCGGTGACGAGGATGATGCC
NODE_14_length_105355_cov_32.6969	VFG015628(gi:167036132)	(pilT) twitching motility protein [Type IV pili biosynthesis (CVF518)] [Pseudomonas putida GB-1]	1	32	3e-06	CCGATCATGATCACATCCGGGTCCTGGCGCAG	CCGATCATGATCACATCCGGGTCCTGGCGCAG
NODE_21_length_72231_cov_30.3391	VFG016066(gi:104780964)	(pvdL) pyoverdine synthetase A [Pyoverdine (CVF551)] [Pseudomonas entomophila L48]	9.47368e+12	38	2e-06	CACGCCCTTGGGCTTGCCGGTGGAGCCGCTGGTGTAGA	CACGCCCTTGGGCTTGCCGGTGGAGCCGGAGGTGTAGA
NODE_21_length_72231_cov_30.3391	VFG016044(gi:104782280)	(pvdI) pyoverdine sidechain peptide synthetase [Pyoverdine (CVF551)] [Pseudomonas entomophila L48]	9.47368e+12	38	2e-06	CACGCCCTTGGGCTTGCCGGTGGAGCCGCTGGTGTAGA	CACGCCCTTGGGCTTGCCGGTGGAGCCGGAGGTGTAGA
NODE_21_length_72231_cov_30.3391	VFG015826(gi:167034804)	(pvdL) amino acid adenylation domain protein [Pyoverdine (CVF551)] [Pseudomonas putida GB-1]	9.47368e+12	38	2e-06	CACGCCCTTGGGCTTGCCGGTGGAGCCGCTGGTGTAGA	CACGCCCTTGGGCTTGCCGGTGGAGCCGGAGGTGTAGA
NODE_22_length_72125_cov_29.042	VFG022933(gi:333989462)	(prrB) two-component sensor histidine kinase [PrrA/B (CVF332)] [Mycobacterium sp. JDM601]	1	29	0.0001	CATGAGCTGCGCACGCCGCTGACCGCCAT	CATGAGCTGCGCACGCCGCTGACCGCCAT
NODE_24_length_70551_cov_34.3883	VFG030706(gi:397678959)	(sugC) maltodextrin import ATP-binding protein MsmX [Trehalose-recycling ABC transporter (CVF651)][Mycobacterium abscessus subsp. bolletii str. GO 06]	7.57042e+12	284	6e-27	TAGATCTCCTGGGGCGCGGCGCA-CTGCTCCACGCGCCCCTGGC-TG-AGCAGCACCACCTGGTCGGCCATGC-CCATGGCCTCGGCCTGGTCGTGCGTGACATAGACCACGGTCAGGCCCAGCCGCCGCTGCAGCTCGCGC-AGCTCGGTGCGCAT-T-TCCTGGCGCAGCTGGGCGTCGAGGTTGGACAGGGGCTCGTCCATCAGGCAGACCCGGGCGCGGGCCACCAGGGCACGGCCCAGCGCCACGCGCTGCTGCTGGCCGCCCGACA-ATTGCCCGGGC	TAGAGCTCCTGGGGCGCG-CCCACCTGCTGCAC-CTTGCC-GGCGCGCAACACCACCACCCGGTC-TCCGAGCGTCATCGCCTCGGTCTGATCGTGCGTGACGTACACGGTGGTGGTGCCCAACCGCTTCTGCAGC-CGGGCGATCTCGGTGCGCATCTGTACC--CGCAGTTTGGCATCGAGGTTGGACAGGGGCTCGTCCATCAGGAAGGCCTTGGGGCTGCGCACGATCGCACGGCCCATCGCCACCCGCTGCCGCTGCCCACCAGACAGATTGGC-GGGC
NODE_24_length_70551_cov_34.3883	VFG030700(gi:507420313)	(sugC) sugar ABC transporter ATP-binding protein SugC [Trehalose-recycling ABC transporter (CVF651)][Mycobacterium abscessus subsp. bolletii 50594]	7.49117e+12	283	1e-23	TAGATCTCCTGGGGCGCGGCGCA-CTGCTCCACGCGCCCCTGGC-TG-AGCAGCACCACCTGGTCGGCCATGCCCATGGCCTCGGCCTGGTCGTGCGTGACATAGACCACGGTCAGGCCCAGCCGCCGCTGCAGCTCGCGC-AGCTCGGTGCGCAT-T-TCCTGGCGCAGCTGGGCGTCGAGGTTGGACAGGGGCTCGTCCATCAGGCAGACCCGGGCGCGGGCCACCAGGGCACGGCCCAGCGCCACGCGCTGCTGCTGGCCGCCCGACA-ATTGCCCGGGC	TAGAGCTCTTGGGGCGCG-CCCACCTGCTGCAC-CTTGCC-GGCGCGCAACACCACCACCCGGTCTCCGAGGGTCATCGCCTCGGTCTGATCGTGCGTGACGTACACGGTGGTGGTGCCCAATCGCTTCTGCAGC-CGGGCGATCTCGGTGCGCATCTGTACC--CGCAGTTTGGCATCGAGGTTGGACAGGGGCTCGTCCATCAGGAAGGCCTTGGGGCTGCGCACGATCGCACGGCCCATCGCCACCCGCTGCCGCTGCCCACCAGACAGATTGGC-GGGC
NODE_27_length_68219_cov_33.2521	VFG025488(gi:206558923)	(fliI) flagellum-specific ATP synthase FliI [Flagella (CVF643)] [Burkholderia cenocepacia J2315]	8.42607e+12	629	6e-171	CGGCGTGCGCTCGCTCAACGCCCTGCTCACCGTGGGCCGGGGCCAGCGGCTGGGCCTGTTCGCAGGCTCGGGCGTGGGCAAGTCCGTGCTGCTGGGCATGATGGCGCGCTACACCCAG-GCGGACGTGATCGTCGTCGGCCTGATCGGTGAACGCGGCCGGGAGGTCAAGGAATTCGTCGAGGACATCCTCGGCG--CACAGGACCGCAgccgcgccgtggtggtggccgcgccggccgatgcgccgccgctgctgcgcatgcagggtgccgccTACGCCACGGCCATTGCCGAGCATTTCCGCGACAAGGGCCAGCATGTGCTGCTGCTCATGGATTCGCTGACGCGCTATGCCATGGCCCAGCGCGAGATCGCGCTGGCCATTGGCGAGCCACCGGC…	CGGCGTGCGCGCGATCAACGCGCTGCTCACCGTCGGCCGCGGCCAGCGGATGGGCCTGTTCGCCGGCTCCGGCGTCGGCAAGTCGGTGCTGCTCGGCACGATGGCGCGCTATAC-GAGCGCGGAAGTGATCGTGATCGGCCTGATCGGCGAACGCGGCCGCGAAGTGAAGGAATTCATCGAACAGATCCTCGGCGAGGACGGGCTCGC-G-CGCTCGGTCGTCGTCGCGGCGCCGGCCGACGTGTCGCCGCTGTTGCGGATGCAGGGCGCCGCGTACGCGACGTCGCTCGCCGAGTATTTCCGCGACCAGGGCAAGCACGTGCTGCTGCTGATGGATTCGCTGACGCGCTATGCGATGGCGCAGCGCGAGATCGCGCTGGCGATCGGCGAGCCGCCCGC…
NODE_27_length_68219_cov_33.2521	VFG025489(gi:170734419)	(fliI) flagellar protein export ATPase FliI [Flagella (CVF643)] [Burkholderia cenocepacia MC0-3]	8.36248e+12	629	3e-164	CGGCGTGCGCTCGCTCAACGCCCTGCTCACCGTGGGCCGGGGCCAGCGGCTGGGCCTGTTCGCAGGCTCGGGCGTGGGCAAGTCCGTGCTGCTGGGCATGATGGCGCGCTACACCCAG-GCGGACGTGATCGTCGTCGGCCTGATCGGTGAACGCGGCCGGGAGGTCAAGGAATTCGTCGAGGACATCCTCGGCG--CACAGGACCGCAgccgcgccgtggtggtggccgcgccggccgatgcgccgccgctgctgcgcatgcagggtgccgccTACGCCACGGCCATTGCCGAGCATTTCCGCGACAAGGGCCAGCATGTGCTGCTGCTCATGGATTCGCTGACGCGCTATGCCATGGCCCAGCGCGAGATCGCGCTGGCCATTGGCGAGCCACCGGC…	CGGCGTGCGCGCGATCAACGCGCTGCTCACCGTCGGCCGCGGCCAGCGGATGGGCCTGTTCGCTGGCTCCGGCGTCGGCAAGTCGGTGCTGCTCGGCACGATGGCGCGCTATAC-GAGCGCGGAAGTGATCGTAATCGGCCTGATCGGCGAACGCGGCCGCGAAGTGAAGGAATTCATCGAACAGATCCTCGGCGAGGACGGGCTCGC-G-CGCTCGGTCGTCGTCGCGGCGCCGGCCGACGTGTCGCCGCTGTTGCGGATGCAGGGCGCCGCGTACGCGACGTCGCTCGCCGAGTATTTCCGCGACCAGGGCAAGCACGTGCTGCTGCTGATGGATTCGCTGACGCGCTATGCGATGGCGCAGCGCGAGATCGCGCTGGCGATCGGCGAGCCGCCCGC…
NODE_27_length_68219_cov_33.2521	VFG025486(gi:107023998)	(fliI) flagellar protein export ATPase FliI [Flagella (CVF643)] [Burkholderia cenocepacia AU 1054]	8.36248e+12	629	3e-164	CGGCGTGCGCTCGCTCAACGCCCTGCTCACCGTGGGCCGGGGCCAGCGGCTGGGCCTGTTCGCAGGCTCGGGCGTGGGCAAGTCCGTGCTGCTGGGCATGATGGCGCGCTACACCCAG-GCGGACGTGATCGTCGTCGGCCTGATCGGTGAACGCGGCCGGGAGGTCAAGGAATTCGTCGAGGACATCCTCGGCG--CACAGGACCGCAgccgcgccgtggtggtggccgcgccggccgatgcgccgccgctgctgcgcatgcagggtgccgccTACGCCACGGCCATTGCCGAGCATTTCCGCGACAAGGGCCAGCATGTGCTGCTGCTCATGGATTCGCTGACGCGCTATGCCATGGCCCAGCGCGAGATCGCGCTGGCCATTGGCGAGCCACCGGC…	CGGCGTGCGCGCGATCAACGCGCTGCTCACCGTCGGCCGCGGCCAGCGGATGGGCCTGTTCGCCGGCTCCGGCGTCGGCAAGTCGGTACTGCTCGGCACGATGGCGCGCTATAC-GAGTGCGGAAGTGATCGTGATCGGCCTGATCGGCGAACGCGGCCGCGAAGTGAAGGAATTCATCGAACAGATCCTCGGCGAGGACGGGCTCGC-G-CGCTCGGTCGTCGTCGCGGCGCCGGCCGACGTGTCGCCGCTGTTGCGGATGCAGGGCGCCGCGTACGCGACGTCGCTCGCCGAGTATTTCCGCGACCAGGGCAAGCACGTGCTGCTGCTGATGGATTCGCTGACGCGCTATGCGATGGCGCAGCGCGAGATCGCGCTGGCGATCGGCGAGCCGCCCGC…
NODE_27_length_68219_cov_33.2521	VFG011353(gi:33592499)	(fliI) flagellum-specific ATP synthase FliI [Flagella (CVF382)] [Bordetella pertussis Tohama I]	8.02747e+12	801	4e-163	GGCGTGCGCTCGCTCAACGCCCTGCTCACCGTGGGCCGGGGCCAGCGGCTGGGCCTGTTCGCAGGCTCGGGCGTGGGCAAGTCCGTGCTGCTGGGCATGATGGCGCGCTACACCCAGGCGGACGTGATCGTCGTCGGCCTGATCGGTGAACGCGGCCGGGAGGTCAAGGAATTCGTCGAGGACATCCTCGGCGCACAGGACCGCAgccgcgc-c-gtggtggtggccgcgccggccgatgcgccgccgctgctgcgcatgcagggtgccgccTACGCCACG-GCCATTGCCGAGCATTTCCGCGACAAGGGCCAGCATGTGCTGCTGCTCATGGATTCGCTGACGCGCTATGCCATGGCCCAGCGCGAGATCGCGCTGGCCATTGGCGAGCCACCGGCC…	GGCGTGCGCGCCATCAACGGCCTGCTGACCGTCGGCCGGGGTCAGCGCATGGGCCTGTTCGCCGGGTCGGGGGTGGGCAAGAGCGTGCTGCTGGGCATGATGGCGCGCTACACCCGCGCCGACATCATCGTGGTGGGCCTGATCGGCGAACGGGGCCGCGAAGTCAAGGAATTCATCGAGCACAACCTCGGCCCCGAAGGCCTG-GCC-CGCTCGGTGGTGGTCGCCGCGCCGGCCGACGTCTCGCCGCTGCTGCGCCTGCAGGGCGCGTCCTATGCCACGCGCC-TGGCCGAACATTTCCGCGACCAGGGCCTGGACGTGCTGCTCATCATGGACTCGCTCACGCGCTTTGCCATGGCGCAACGCGAAATCGCCCTGGCGATTGGCGAACCGCCGGCC…
NODE_27_length_68219_cov_33.2521	VFG011355(gi:33601562)	(fliI) flagellum-specific ATP synthase FliI [Flagella (CVF382)] [Bordetella bronchiseptica RB50]	8.0025e+12	801	8e-160	GGCGTGCGCTCGCTCAACGCCCTGCTCACCGTGGGCCGGGGCCAGCGGCTGGGCCTGTTCGCAGGCTCGGGCGTGGGCAAGTCCGTGCTGCTGGGCATGATGGCGCGCTACACCCAGGCGGACGTGATCGTCGTCGGCCTGATCGGTGAACGCGGCCGGGAGGTCAAGGAATTCGTCGAGGACATCCTCGGCGCACAGGACCGCAgccgcgc-c-gtggtggtggccgcgccggccgatgcgccgccgctgctgcgcatgcagggtgccgccTACGCCACG-GCCATTGCCGAGCATTTCCGCGACAAGGGCCAGCATGTGCTGCTGCTCATGGATTCGCTGACGCGCTATGCCATGGCCCAGCGCGAGATCGCGCTGGCCATTGGCGAGCCACCGGCC…	GGCGTGCGCGCCATCAACGGCCTGCTGACCGTCGGCCGGGGCCAGCGCATGGGCCTGTTCGCCGGGTCGGGGGTGGGCAAGAGCGTGCTGCTGGGCATGATGGCGCGCTACACCCGCGCCGACATCATCGTGGTGGGCCTGATCGGCGAACGGGGCCGCGAAGTCAAGGAATTCATCGAGCACAACCTCGGCCCCGAAGGCCTG-GCC-CGCTCGGTGGTGGTCGCCGCGCCGGCCGACGTCTCGCCACTGCTGCGCCTGCAAGGCGCGTCCTATGCCACGCGCC-TGGCCGAACATTTCCGCGACCAGGGCCTGGACGTGCTGCTCATCATGGACTCGCTCACGCGCTTTGCCATGGCGCAACGCGAAATCGCCCTGGCGATTGGCGAACCGCCGGCC…
NODE_27_length_68219_cov_33.2521	VFG011354(gi:33596155)	(fliI) flagellum-specific ATP synthase FliI [Flagella (CVF382)] [Bordetella parapertussis 12822]	8.0025e+12	801	8e-160	GGCGTGCGCTCGCTCAACGCCCTGCTCACCGTGGGCCGGGGCCAGCGGCTGGGCCTGTTCGCAGGCTCGGGCGTGGGCAAGTCCGTGCTGCTGGGCATGATGGCGCGCTACACCCAGGCGGACGTGATCGTCGTCGGCCTGATCGGTGAACGCGGCCGGGAGGTCAAGGAATTCGTCGAGGACATCCTCGGCGCACAGGACCGCAgccgcgc-c-gtggtggtggccgcgccggccgatgcgccgccgctgctgcgcatgcagggtgccgccTACGCCACG-GCCATTGCCGAGCATTTCCGCGACAAGGGCCAGCATGTGCTGCTGCTCATGGATTCGCTGACGCGCTATGCCATGGCCCAGCGCGAGATCGCGCTGGCCATTGGCGAGCCACCGGCC…	GGCGTGCGCGCCATCAACGGCCTGCTGACCGTCGGCCGGGGCCAGCGCATGGGCCTGTTCGCCGGGTCGGGGGTGGGCAAGAGCGTGCTGCTGGGCATGATGGCGCGCTACACCCGCGCCGACATCATCGTGGTGGGCCTGATCGGCGAACGGGGCCGCGAAGTCAAGGAATTCATCGAGCACAACCTCGGCCCCGAAGGCCTG-GCC-CGCTCGGTGGTGGTCGCCGCGCCGGCCGACGTCTCGCCACTGCTGCGCCTGCAAGGCGCGTCCTATGCCACGCGCC-TGGCCGAACATTTCCGCGACCAGGGCCTGGACGTGCTGCTCATCATGGACTCGCTCACGCGCTTTGCCATGGCGCAACGCGAAATCGCCCTGGCGATTGGCGAACCGCCGGCC…
NODE_27_length_68219_cov_33.2521	VFG025494(gi:126453967)	(fliI) flagellar protein export ATPase FliI [Flagella (CVF643)] [Burkholderia pseudomallei 1106a]	8.28025e+12	628	2e-155	CGGCGTGCGCTCGCTCAACGCCCTGCTCACCGTGGGCCGGGGCCAGCGGCTGGGCCTGTTCGCAGGCTCGGGCGTGGGCAAGTCCGTGCTGCTGGGCATGATGGCGCGCTACACCCAG-GCGGACGTGATCGTCGTCGGCCTGATCGGTGAACGCGGCCGGGAGGTCAAGGAATTCGTCGAGGACATCCTCGGCG--CACAGGACCGCAgccgcgccgtggtggtggccgcgccggccgatgcgccgccgctgctgcgcatgcagggtgccgccTACGCCACGGCCATTGCCGAGCATTTCCGCGACAAGGGCCAGCATGTGCTGCTGCTCATGGATTCGCTGACGCGCTATGCCATGGCCCAGCGCGAGATCGCGCTGGCCATTGGCGAGCCACCGGC…	CGGCGTGCGCGCGATCAACGGGCTGCTGACCGTCGGCCGCGGCCAGCGGATGGGCCTCTTCGCGGGCTCGGGCGTCGGCAAATCGGTGCTGCTCGGCACGATGGCGCGCTACAC-GAGCGCCGAGGTGATCGTGATCGGCCTGATCGGCGAGCGCGGCCGTGAAGTGAAGGAGTTCATCGAGCAGATCCTCGGCGAGGACGGGCTCGC-G-CGCTCGGTCGTCGTCGCGGCGCCCGCCGACGTGTCGCCGCTGCTGCGCATGCAGGGCGCGGCCTACGCGACGACGCTCGCCGAATACTTCCGCGATCAGGGCAAGCACGTGCTGCTGCTGATGGATTCGCTCACGCGCTATGCGATGGCGCAGCGCGAGATCGCGCTCGCGATCGGCGAGCCGCCCGC…
NODE_27_length_68219_cov_33.2521	VFG002499(gb|YP_106855)	(fliI) flagellum-specific ATP synthase FliI [Flagella (VF0430)] [Burkholderia pseudomallei K96243]	8.28025e+12	628	2e-155	CGGCGTGCGCTCGCTCAACGCCCTGCTCACCGTGGGCCGGGGCCAGCGGCTGGGCCTGTTCGCAGGCTCGGGCGTGGGCAAGTCCGTGCTGCTGGGCATGATGGCGCGCTACACCCAG-GCGGACGTGATCGTCGTCGGCCTGATCGGTGAACGCGGCCGGGAGGTCAAGGAATTCGTCGAGGACATCCTCGGCG--CACAGGACCGCAgccgcgccgtggtggtggccgcgccggccgatgcgccgccgctgctgcgcatgcagggtgccgccTACGCCACGGCCATTGCCGAGCATTTCCGCGACAAGGGCCAGCATGTGCTGCTGCTCATGGATTCGCTGACGCGCTATGCCATGGCCCAGCGCGAGATCGCGCTGGCCATTGGCGAGCCACCGGC…	CGGCGTGCGCGCGATCAACGGGCTGCTGACCGTCGGCCGCGGCCAGCGGATGGGCCTCTTCGCGGGCTCGGGCGTCGGCAAATCGGTGCTGCTCGGCACGATGGCGCGCTACAC-GAGCGCCGAGGTGATCGTGATCGGCCTGATCGGCGAGCGCGGCCGTGAAGTGAAGGAGTTCATCGAGCAGATCCTCGGCGAGGACGGGCTCGC-G-CGCTCGGTCGTCGTCGCGGCGCCCGCCGACGTGTCGCCGCTGCTGCGCATGCAGGGCGCGGCCTACGCGACGACGCTCGCCGAATACTTCCGCGATCAGGGCAAGCACGTGCTGCTGCTGATGGATTCGCTCACGCGCTATGCGATGGCGCAGCGCGAGATCGCGCTCGCGATCGGCGAGCCGCCCGC…
NODE_27_length_68219_cov_33.2521	VFG025496(gi:126438671)	(fliI) flagellar protein export ATPase FliI [Flagella (CVF643)] [Burkholderia pseudomallei 668]	8.26433e+12	628	1e-153	CGGCGTGCGCTCGCTCAACGCCCTGCTCACCGTGGGCCGGGGCCAGCGGCTGGGCCTGTTCGCAGGCTCGGGCGTGGGCAAGTCCGTGCTGCTGGGCATGATGGCGCGCTACACCCAG-GCGGACGTGATCGTCGTCGGCCTGATCGGTGAACGCGGCCGGGAGGTCAAGGAATTCGTCGAGGACATCCTCGGCG--CACAGGACCGCAgccgcgccgtggtggtggccgcgccggccgatgcgccgccgctgctgcgcatgcagggtgccgccTACGCCACGGCCATTGCCGAGCATTTCCGCGACAAGGGCCAGCATGTGCTGCTGCTCATGGATTCGCTGACGCGCTATGCCATGGCCCAGCGCGAGATCGCGCTGGCCATTGGCGAGCCACCGGC…	CGGCGTGCGCGCGATCAACGGGCTGCTGACCGTCGGCCGCGGCCAGCGGATGGGCCTCTTCGCGGGCTCGGGCGTCGGCAAATCGGTACTGCTCGGCACGATGGCGCGCTACAC-GAGCGCCGAGGTGATCGTGATCGGCCTAATCGGCGAGCGCGGCCGTGAAGTGAAGGAGTTCATCGAGCAGATCCTCGGCGAGGACGGGCTCGC-G-CGCTCGGTCGTCGTCGCGGCGCCCGCCGACGTGTCGCCGCTGCTGCGCATGCAGGGCGCGGCCTACGCGACGACGCTCGCCGAATACTTCCGCGATCAGGGCAAGCACGTGCTGCTGCTGATGGATTCGCTCACGCGCTATGCGATGGCGCAGCGCGAGATCGCGCTCGCGATCGGCGAGCCACCCGC…
NODE_27_length_68219_cov_33.2521	VFG025495(gi:76808788)	(fliI) flagellar protein export ATPase FliI [Flagella (CVF643)] [Burkholderia pseudomallei 1710b]	8.26433e+12	628	1e-153	CGGCGTGCGCTCGCTCAACGCCCTGCTCACCGTGGGCCGGGGCCAGCGGCTGGGCCTGTTCGCAGGCTCGGGCGTGGGCAAGTCCGTGCTGCTGGGCATGATGGCGCGCTACACCCAG-GCGGACGTGATCGTCGTCGGCCTGATCGGTGAACGCGGCCGGGAGGTCAAGGAATTCGTCGAGGACATCCTCGGCG--CACAGGACCGCAgccgcgccgtggtggtggccgcgccggccgatgcgccgccgctgctgcgcatgcagggtgccgccTACGCCACGGCCATTGCCGAGCATTTCCGCGACAAGGGCCAGCATGTGCTGCTGCTCATGGATTCGCTGACGCGCTATGCCATGGCCCAGCGCGAGATCGCGCTGGCCATTGGCGAGCCACCGGC…	CGGCGTGCGCGCGATCAACGGGCTGCTGACCGTCGGCCGCGGCCAGCGGATGGGCCTCTTCGCGGGCTCGGGCGTCGGCAAATCGGTACTGCTCGGCACGATGGCGCGCTACAC-GAGCGCCGAGGTGATCGTGATCGGCCTGATCGGCGAGCGCGGCCGTGAAGTGAAGGAGTTCATCGAGCAGATCCTCGGCGAGGACGGGCTCGC-G-CGCTCGGTCGTCGTCGCGGCGCCCGCCGACGTGTCGCCGCTGCTGCGCATGCAGGGCGCGGCCTACGCGACGACGCTCGCCGAATACTTCCGCGATCAGGGCAAGCACGTGCTGCTGCTGATGGATTCGCTCACGCGCTATGCGATGGCGCAGCGCGAGATCGCGCTCGCGATCGGCGAGCCGCCCGC…
NODE_27_length_68219_cov_33.2521	VFG025490(gi:53724862)	(fliI) flagellum-specific ATP synthase FliI [Flagella (CVF643)] [Burkholderia mallei ATCC 23344]	8.24841e+11	628	5e-152	CGGCGTGCGCTCGCTCAACGCCCTGCTCACCGTGGGCCGGGGCCAGCGGCTGGGCCTGTTCGCAGGCTCGGGCGTGGGCAAGTCCGTGCTGCTGGGCATGATGGCGCGCTACACCCAG-GCGGACGTGATCGTCGTCGGCCTGATCGGTGAACGCGGCCGGGAGGTCAAGGAATTCGTCGAGGACATCCTCGGCG--CACAGGACCGCAgccgcgccgtggtggtggccgcgccggccgatgcgccgccgctgctgcgcatgcagggtgccgccTACGCCACGGCCATTGCCGAGCATTTCCGCGACAAGGGCCAGCATGTGCTGCTGCTCATGGATTCGCTGACGCGCTATGCCATGGCCCAGCGCGAGATCGCGCTGGCCATTGGCGAGCCACCGGC…	CGGCGTGCGCGCGATCAACGGGCTGCTGACCGTCGGCCGCGGCCAGCGGATGGGCCTCTTCGCGGGCTCGGGCGTCGGCAAATCGGTACTGCTCGGCACGATGGCGCGCTACAC-GAGCGCCGAGGTGATCGTGATCGGTCTGATCGGCGAGCGCGGCCGTGAAGTGAAGGAGTTCATCGAGCAGATCCTCGGCGAGGACGGGCTCGC-G-CGCTCGGTCGTCGTCGCGGCGCCCGCCGACGTGTCGCCGCTGCTGCGCATGCAGGGCGCGGCCTACGCGACGACGCTCGCCGAATACTTCCGCGATCAGGGCAAGCACGTGCTGCTGCTGATGGATTCGCTCACGCGCTATGCGATGGCGCAGCGCGAGATCGCGCTCGCGATCGGCGAGCCGCCCGC…
NODE_27_length_68219_cov_33.2521	VFG014448(gi:152986739)	(fliI) flagellar protein export ATPase FliI [Flagella (CVF521)] [Pseudomonas aeruginosa PA7]	7.97914e+12	767	2e-151	CGCTGGACACCGGCGTGCGCTCGCTCAACGCCCTGCTCACCGTGGGCCGGGGCCAGCGGCTGGGCCTGTTCGCAGGCTCGGGCGTGGGCAAGTCCGTGCTGCTGGGCATGATGGCGCGCTACACCCAGGCGGACGTGATCGTCGTCGGCCTGATCGGTGAACGCGGCCGGGAGGTCAAGGAATTCGTCGAGGACATCCTCGGCGCACAGGACCGCAgccgcgccgtggtggtggccgcgccggccgatgcgccgccgctgctgcgcatgcagggtgccgc-cTACGCCACGGCCATTGCCGAGCATTTCCGCGACAAGGGCCAGCATGTGCTGCTGCTCATGGATTCGCTGACGCGCTATGCCATGGCCCAGCGCGAGATCGCGCTGGCCATTGGCGAG…	CGCTGGACGTCGGCATCCGCTCGATCAACGGTCTGCTCACGGTCGGCCGCGGCCAGCGCCTCGGCCTGTTCGCCGGCACCGGCGTGGGCAAGTCGGTGCTGCTGGGGATGATGACCCGCTTCACCAGGGCCGACATCATCGTCGTCGGGCTGATCGGCGAGCGCGGCCGCGAGGTGAAGGAGTTCATCGACGAGATTCTCGGCGAGGAGGGCCTCAAGCGTTCCGTGGTGGTCGCCTCGCCGGCCGACGATGCGCCGCTGATGCGCCTGC-GCGCGGCGCAGTACTGCACGCGGATCGCCGAGTATTTCCGCGACAAGGGCAAGAACGTCCTGCTGCTGATGGATTCGCTGACCCGCTACGCCCAGGCCCAGCGCGAGATCGCCCTGGCGATCGGCGAG…
NODE_27_length_68219_cov_33.2521	VFG001254(gb|NP_249795)	(fliI) flagellum-specific ATP synthase FliI [Flagella (VF0273)] [Pseudomonas aeruginosa PAO1]	7.85992e+12	771	3e-134	CGGCGTGCGCTCGCTCAACGCCCTGCTCACCGTGGGCCGGGGCCAGCGGCTGGGCCTGTTCGCAGGCTCGGGCGTGGGCAAGTCCGTGCTGCTGGGCATGATGGCGCGCTACACCCAGGCGGACGTGATCGTCGTCGGCCTGATCGGTGAACGCGGCCGGGAGGTCAAGGAATTCGTCGAGGACATCCTCGGCG-CACAGGACCGCAgccgcgccgtggtggtggccgcgccggccgatg-cgccgccgctgctgcgcatgcagggtgccgc-c--TACGCCACGGCCATTGCCGAGCATTTCCGCGACAAGGGCCAGCATGTGCTGCTGCTCATGGATTCGCTGACGCGCTATGCCATGGCCCAGCGCGAGATCGCGCTGGCCATTGGCGAGCCACCG…	CGGCATCCGCTCGATCAATGGCCTGCTCACGGTCGGCCGCGGCCAGCGCCTCGGCCTGTTCGCCGGTACCGGGGTGGGCAAGTCGGTGCTGCTGGGGATGATGACCCGCTTCACCAGGGCCGACATCATCGTCGTCGGTCTGATCGGCGAGCGGGGCCGCGAGGTGAAGGAGTTCATCGACGAGATCCTCGGCGAGGAAGG-CCTCAAGCGCTCCGTGGTGGTCGCCTCGCCGGCCGACGACG-CGCCGCTGATGCGCCTGC---GTGCCGCGCAATACTGCACGCGGATCGCCGAGTATTTCCGCGACAAGGGCAAGAACGTATTGCTGCTGATGGACTCGCTGACCCGCTACGCCCAGGCCCAGCGCGAGATCGCCCTGGCCATCGGCGAGCCACCG…
NODE_27_length_68219_cov_33.2521	VFG014449(gi:116049033)	(fliI) flagellum-specific ATP synthase FliI [Flagella (CVF521)] [Pseudomonas aeruginosa UCBPP-PA14]	7.80804e+12	771	1e-127	CGGCGTGCGCTCGCTCAACGCCCTGCTCACCGTGGGCCGGGGCCAGCGGCTGGGCCTGTTCGCAGGCTCGGGCGTGGGCAAGTCCGTGCTGCTGGGCATGATGGCGCGCTACACCCAGGCGGACGTGATCGTCGTCGGCCTGATCGGTGAACGCGGCCGGGAGGTCAAGGAATTCGTCGAGGACATCCTCGGCG-CACAGGACCGCAgccgcgccgtggtggtggccgcgccggccgatg-cgccgccgctgctgcgcatgcagggtgccgc-c--TACGCCACGGCCATTGCCGAGCATTTCCGCGACAAGGGCCAGCATGTGCTGCTGCTCATGGATTCGCTGACGCGCTATGCCATGGCCCAGCGCGAGATCGCGCTGGCCATTGGCGAGCCACCG…	CGGCATCCGCTCGATCAATGGCCTGCTCACGGTCGGCCGCGGCCAGCGCCTCGGCCTGTTCGCCGGTACCGGGGTGGGCAAGTCGGTGCTGCTGGGGATGATGACCCGTTTCACCAGGGCCGACATCATCGTCGTCGGTCTGATCGGCGAGCGGGGCCGCGAGGTGAAGGAGTTCATCGACGAGATCCTCGGCGAGGAAGG-CCTCAAGCGCTCCGTGGTGGTCGCCTCGCCGGCCGACGACG-CGCCGCTGATGCGCCTGC---GTGCCGCGCAATACTGCACGCGGATCGCCGAGTACTTCCGCGACAAGGGCAAGAACGTATTGCTGCTGATGGACTCGCTGACCCGCTACGCCCAGGCCCAGCGCGAGATCGCCCTGGCCATCGGCGAGCCACCG…
NODE_27_length_68219_cov_33.2521	VFG038638(gb|YP_855907)	(fliI) flagellum-specific ATP synthase [ND (AI144)] [Aeromonas hydrophila subsp. hydrophila ATCC 7966]	7.90698e+12	688	2e-126	GTGCGCTCGCTCAACGCCCTGCTCACCGTGGGCCGGGGCCAGCGGCTGGGCCTGTTCGCAGGCTCGGGCGTGGGCAAGTCCGTGCTGCTGGGCATGATGGCGCGCTACACCCAGGCGGACGTGATCGTCGTCGGCCTGATCGGTGAACGCGGCCGGGAGGTCAAGGAATTCGTCGAGGACATCCTCGGCGCACAGGACCGCAgccgcgccgtggtggtggccgcgccggccgatgcgccgccgctgctgcgcatgca-gggtgccgccTACGCCAC-GGCCATTGCCGAGCATTTCCGCGA-CAAGGGC-CAGCATGTGCTGCTGCTCATGGATTCGCTGACGCGCTATGCCATGGCCCAGCGCGAGATCGCGCTGGCCATTGGCGAGCCACCGGCCAC…	GTGCGCGCCATCAACGCCGTGCTGACCGTGGGGCAGGGCCAGCGGATGGGGCTGTTCGCCGGCTCCGGCGTCGGCAAATCCGTGCTGCTCGGCATGATGACCCGTGGCTCGGTGGCCGACGTGGTGGTGGTGGGGCTCATCGGCGAACGGGGCCGCGAGGTGAAGGAGTTCATCGAGGAGATCCTGGGGGAGGAGGGGCGTGCCCGCTCCGTGGTGGTGGCGGCGCCGGCCGATGCCTCGCCGCTGATGCGGCTCAAGGGGTG-TG-AGACGGCGCTGGCTATCGCCGAGTATTTCCGCGATCAGGGGCTCA--ACGTGCTGCTGCTGATGGACTCGCTCACCCGTTACGCCCAGGCCCAGCGCGAGATCGCCCTGGCGGTGGGCGAGCCGCCGGCCAC…
NODE_27_length_68219_cov_33.2521	VFG019837(gi:218892932)	(fliI) flagellum-specific ATP synthase [Flagella (CVF521)] [Pseudomonas aeruginosa LESB58]	7.79507e+12	771	7e-126	CGGCGTGCGCTCGCTCAACGCCCTGCTCACCGTGGGCCGGGGCCAGCGGCTGGGCCTGTTCGCAGGCTCGGGCGTGGGCAAGTCCGTGCTGCTGGGCATGATGGCGCGCTACACCCAGGCGGACGTGATCGTCGTCGGCCTGATCGGTGAACGCGGCCGGGAGGTCAAGGAATTCGTCGAGGACATCCTCGGCG-CACAGGACCGCAgccgcgccgtggtggtggccgcgccggccgatg-cgccgccgctgctgcgcatgcagggtgccgc-c--TACGCCACGGCCATTGCCGAGCATTTCCGCGACAAGGGCCAGCATGTGCTGCTGCTCATGGATTCGCTGACGCGCTATGCCATGGCCCAGCGCGAGATCGCGCTGGCCATTGGCGAGCCACCG…	CGGCATCCGCTCGATCAATGGCCTGCTCACGGTCGGCCGCGGCCAGCGCCTCGGCCTGTTCGCTGGTACCGGGGTGGGCAAGTCGGTGCTGCTGGGGATGATGACCCGTTTCACCAGGGCCGACATCATCGTCGTCGGTCTGATCGGCGAGCGGGGTCGCGAGGTGAAGGAGTTCATCGACGAGATCCTCGGCGAGGAAGG-CCTCAAGCGCTCCGTGGTGGTCGCCTCGCCGGCCGATGACG-CGCCGCTGATGCGCCTGC---GCGCCGCGCAATACTGCACGCGGATCGCCGAGTACTTCCGCGACAAGGGCAAGAACGTATTGCTGCTGATGGACTCGCTGACCCGGTACGCCCAGGCCCAGCGCGAGATCGCCCTGGCCATCGGCGAGCCGCCG…
NODE_27_length_68219_cov_33.2521	VFG014597(gi:148546762)	(flhA) flagellar biosynthesis protein FlhA [Flagella (CVF521)] [Pseudomonas putida F1]	77.92 %	625	3e-104	GTGCTGGATCATGCCGATG-GCGAAGCCGCCGATGATGTTGATCACCAGGATCAGGATGCCGGCGACCGCGTCGCCGCGCACGAACTTGCTGGCACCGTCCATGGAGCCGAAGAAGTTGGCTTCCTCCTGCACCTCGGCGCGGCGGCGCTTGGCTTCCTTTTCGTCGATCAGGCCGGCGTTCAGGTCGGCATCCACGGCCATCTGCTTGCCGGGCATGGCGTCCAGGGTGAAGCGGGCCGAGACTTCGGCGATACGCTCGGCACCCTTGGTGATCACCACGAAGTTGATCACCACCAGGATGGCGAACACGATCAGG-CCGACCGCGAAGTTGCCGCCGATCAGGAAGTGGCCGAAGGCCTCGATCACCGCACCGGCCGCTCCGGGGCCGGTGTGGCCT…	GTGCTGCAGCATGCCGATGAGC-ATGCCACCGATCAGGTTGATGAACAGGATCAGCAAGCCGGCGATGGCGTCGCCGCGCACGAACTTGCTGGCACCGTCCATCGAACCGTAGAACTCGGCCTCCTGCGCCACCTCGGCACGGCGGTGCTTGGCCTGGGCCTGGTCGATCAGGCCGGCATTGAGGTCGGCGTCGATGGCCATCTGCTTGCCGGGCATGGCGTCGAGGGTGAAACGCGCACTCACTTCCGAGATACGCCCGGCACCCTTGGTCACCACCACGAAGTTGATGATCATGAGGATGGCGAACACCA-CGGCACCGACCACGTAGTTACCGCCGATCACCACCTCACCAAAGGCCTGGATCACTTTACCGGCAGCGCCGTGGCCCTCCTGGCCA…
NODE_27_length_68219_cov_33.2521	VFG014599(gi:70729054)	(flhA) flagellar biosynthesis protein [Flagella (CVF521)] [Pseudomonas fluorescens Pf-5]	7.77955e+12	626	1e-102	GTGCTGGATCATGCCGATGGCGAAGCCGCCGATGATGTTGATCACCAGGATCAGGATGCCGGCGACCGCGTCGCCGCGCACGAACTTGCTGGCACCGTCCATGGAGCCGAAGAAGTTGGCTTCCTCCTGCACCTCGGCGCGGCGGCGCTTGGCTTCCTTTTCGTCGATCAGGCCGGCGTTCAGGTCGGCATCCACGGCCATCTGCTTGCCGGGCATGGCGTCCAGGGTGAAGCGGGCCGAGACTTCGGCGATACGCTCGGCACCCTTGGTGATCACCACGAAGTTGATCACCACCAGGATGGCGAA--C-ACGATCAGGCCGACCGCGAAGTTGCCGCCGATCAGGAAGTGGCCGAAGGCCTCGATCACCGCACCGGCCGCTCCGGGGCCGGTGTGGCC…	GTGCTGGAAGATACCGACGGCCATGCCGCCGATCAGGTTGATGAACAGGATCAGTAAACCGGCGATGGCGTCACCGCGCACGAATTTGCTGGCACCGTCCATGGAACCGTAGAACTCGGCCTCCTGGGCCACTTCGAGACGGCGCAGCTTGGCCTGGTTCTGGTCGATCAGGCCGGCGTTCAAGTCAGCATCGATGGCCATCTGCTTGCCGGGCATGGCGTCCAGGGTGAAGCGCGCGCTCACCTCGGAAATACGGCCGGCACCCTTGGTCACCACCACGAAGTTGATGATCATGAGGATCGCAAAGACCACGAT-A--CCGACCACGTAGTTGCCGCCGATCACCACCTCACCGAAGGCCTGGATCACCTTACCGGCAGCGGCGTGGCCCTCCTGGCC…
NODE_27_length_68219_cov_33.2521	VFG014596(gi:26991034)	(flhA) flagellar biosynthesis protein [Flagella (CVF521)] [Pseudomonas putida KT2440]	77.76 %	625	1e-102	GTGCTGGATCATGCCGATG-GCGAAGCCGCCGATGATGTTGATCACCAGGATCAGGATGCCGGCGACCGCGTCGCCGCGCACGAACTTGCTGGCACCGTCCATGGAGCCGAAGAAGTTGGCTTCCTCCTGCACCTCGGCGCGGCGGCGCTTGGCTTCCTTTTCGTCGATCAGGCCGGCGTTCAGGTCGGCATCCACGGCCATCTGCTTGCCGGGCATGGCGTCCAGGGTGAAGCGGGCCGAGACTTCGGCGATACGCTCGGCACCCTTGGTGATCACCACGAAGTTGATCACCACCAGGATGGCGAACACGATCAGG-CCGACCGCGAAGTTGCCGCCGATCAGGAAGTGGCCGAAGGCCTCGATCACCGCACCGGCCGCTCCGGGGCCGGTGTGGCCT…	GTGCTGCAGCATGCCGATGAGC-ATGCCACCGATCAGGTTGATGAACAGGATCAGCAAGCCGGCGATGGCGTCGCCGCGCACGAACTTGCTGGCACCGTCCATCGAGCCGTAGAACTCGGCCTCCTGCGCCACCTCGGCACGGCGGTGCTTGGCCTGGGCCTGGTCGATCAGGCCGGCATTGAGGTCGGCGTCGATGGCCATCTGCTTGCCAGGCATGGCGTCGAGGGTGAAACGCGCACTCACTTCCGAGATACGCCCGGCACCCTTGGTCACCACCACGAAGTTGATGATCATGAGGATGGCGAACACCA-CGGCACCGACCACGTAGTTACCGCCGATCACCACCTCACCGAAGGCCTGGATCACTTTACCGGCAGCGCCATGGCCCTCCTGGCCA…
NODE_27_length_68219_cov_33.2521	VFG015712(gi:167034908)	(flhA) flagellar biosynthesis protein FlhA [Flagella (CVF521)] [Pseudomonas putida GB-1]	7.73885e+12	628	3e-99	GCCGTGCTGGATCATGCCGAT-GGCGAAGCCGCCGATGATGTTGATCACCAGGATCAGGATGCCGGCGACCGCGTCGCCGCGCACGAACTTGCTGGCACCGTCCATGGAGCCGAAGAAGTTGGCTTCCTCCTGCACCTCGGCGCGGCGGCGCTTGGCTTCCTTTTCGTCGATCAGGCCGGCGTTCAGGTCGGCATCCACGGCCATCTGCTTGCCGGGCATGGCGTCCAGGGTGAAGCGGGCCGAGACTTCGGCGATACGCTCGGCACCCTTGGTGATCACCACGAAGTTGATCACCACCAGGATGGCGAACACGATCAGG-CCGACCGCGAAGTTGCCGCCGATCAGGAAGTGGCCGAAGGCCTCGATCACCGCACCGGCCGCTCCGGGGCCGGTGTGG…	GCCGTGCTGCAGCATACCGATCAGC-ATGCCACCGATCAGGTTGATGAACAGGATCAGCAAGCCGGCGATGGCGTCGCCGCGCACGAACTTGCTGGCGCCGTCCATCGAACCGTAGAACTCGGCCTCCTGCGCCACTTCGGCACGGCGGTGCTTGGCCTGGGCCTGGTCGATCAGGCCGGCGTTGAGGTCGGCGTCGATGGCCATCTGCTTGCCGGGCATGGCGTCCAGGGTGAAACGCGCACTCACTTCCGAGATGCGCCCGGCACCCTTGGTCACCACCACGAAGTTGATGATCATGAGGATGGCGAACACCA-CGCCACCGACCACGTAGTTACCGCCGATCACCACTTCACCGAAGGCCTGGATCACCTTGCCGGCGGCGCCATGGCCTTCCTGA…
NODE_27_length_68219_cov_33.2521	VFG015690(gi:167034922)	(fliI) flagellar protein export ATPase FliI [Flagella (CVF521)] [Pseudomonas putida GB-1]	7.7706e+12	619	2e-97	TCAACGCCCTGCTCACCGTGGGCCGGGGCCAGCGGCTGGGCCTGTTCGCAGGCTCGGGCGTGGGCAAGTCCGTGCTGCTGGGCATGATGGCGCGCTACACCCAGGCGGACGTGATCGTCGTCGGCCTGATCGGTGAACGCGGCCGGGAGGTCAAGGAATTCGTCGAGGACATCCTCGGCGCACAGGACCGCAgccgcgccgtggtggtggccgcgccggc---cgatgcgccgccgctgctgcgcatgcagggtgccgcc---TACGCCACGGCCATTGCCGAGCATTTCCGCGACAAGGGCCAGCATGTGCTGCTGCTCATGGATTCGCTGACGCGCTATGCCATGGCCCAGCGCGAGATCGCGCTGGCCATTGGCGAGCCACCGGCCACCAAGGGCT…	TCAACGGTCTGCTTACTGTCGGCCGTGGTCAGCGATTGGGCCTGTTTGCCGGTACCGGTGTGGGTAAATCGGTGCTGCTGGGCATGATGACACGCTTCACTGAAGCCGAAATCATCGTGGTCGGCCTGATCGGTGAGCGGGGGCGCGAAGTGAAGGAATTCATCGAGCATATCCTCGGTGAGGAGGGCCTCAAGCGCTCGGTGGTGGTGGCCTCGCCGGCTGACGATGCG-C-CC-TTGATGCGCCTGC---GTGCCGCCATGTACTGCACGCGCATTGCCGAGTACTTCCGCGACAAAGGCAAGAATGTGCTGTTGCTGATGGACTCGCTCACCCGTTTCGCCCAGGCTCAGCGGGAAATCGCCCTGGCCATCGGTGAGCCGCCGGCCACCCGGGGTT…
NODE_27_length_68219_cov_33.2521	VFG014456(gi:70729033)	(fliI) flagellum-specific ATP synthase [Flagella (CVF521)] [Pseudomonas fluorescens Pf-5]	7.78912e+11	588	3e-95	CAGCGGCTGGGCCTGTTCGCAGGCTCGGGCGTGGGCAAGTCCGTGCTGCTGGGCATGATGGCGCGCTACACCCAGGCGGACGTGATCGTCGTCGGCCTGATCGGTGAACGCGGCCGGGAGGTCAAGGAATTCGTCGAGGACATCCT-CG-GCGCACAGGACCGCAgccgcgccgtggtggtggccgcgccggccgatgcgccgccgctgctgcgcatgcagggtgccg-ccTACGCCACGGCCATTGCCGAGCATTTCCGCGACAAGGGCCAGCATGTGCTGCTGCTCATGGATTCGCTGACGCGCTATGCCATGGCCCAGCGCGAGATCGCGCTGGCCATTGGCGAGCCACCGGCCACCAAGGGCTATCCGCCGTCG-TGTTTTGCCAAGCTGCCGGC…	CAGCGTCTCGGCCTGTTCGCCGGTACCGGCGTGGGCAAGAGTGTGCTGCTGGGCATGATGACCCGCTTCACCGAGGCCGACATCATTGTGGTCGGGCTGATCGGCGAGCGGGGACGTGAGGTCAAGGAGTTCATCGAGCACATCCTGGGTGAGGA-AGG-CCTCAAGCGTTCGGTGGTGGTGGCCTCGCCAGCGGATGATGCTCCGCTGATGCGTCTGC-GGGCGGCGATGTACTGCACGCGGATCGCCGAATATTTTCGCGACAAGGGCAAGAACGTCCTGTTGCTGATGGATTCCCTGACACGTTTCGCCCAGGCCCAGCGGGAAATCGCCCTGGCCATCGGCGAGCCGCCGGCCACCAAGGGTTATCCGCCTTCGGTG-TTCGCCAAGCTGCCCAA…
NODE_27_length_68219_cov_33.2521	VFG014455(gi:104782818)	(fliI) flagellum-specific ATP synthase [Flagella (CVF521)] [Pseudomonas entomophila L48]	7.65414e+12	665	2e-92	ACCGCGACCCGGTGCGCGAGACGCTGGACACCGGCGTGCGCTCGC-TCAACGCCCTGCTCACCGTGGGCCGGGGCCAGCGGCTGGGCCTGTTCGCAGGCTCGGGCGTGGGCAAGTCCGTGCTGCTGGGCATGATGGCGCGCTACACCCAGGCGGACGTGATCGTCGTCGGCCTGATCGGTGAACGCGGCCGGGAGGTCAAGGAATTCGTCGAGGACATCCTCGG--CGCACAGGACCGCAgccgcgccgtggtggtggccgcgccggccgatg-cgccgccgctgctgcgcatgcagggtgccg-ccTACGCCACGGCCATTGCCGAGCATTTCCGCGACAAGGGCCAGCATGTGCTGCTGCTCATGGATTCGCTGACGCGCTATGCCATGGCCCAGCG…	ACCGCGACCCCATTAGCCAGCCGCTGGATGTCGGCATTCGC-AGCATCAATGGCTTGCTGACGGTCGGGCGCGGCCAGCGTCTTGGCCTGTTCGCCGGCACCGGTGTCGGTAAGTCGGTGTTGCTGGGCATGATGACCTGCTTCACTGAAGCCGAGATCATCGTCGTCGGGCTGATCGGTGAGCGTGGTCGCGAAGTGAAGGAATTCATCGAGCACATCCTCGGTGAGGA-AGGGCTCAAG-CGTTCGGTCGTGGTCGCGTCGCCTGCGGACGACGCC-CCGTTGATGCGGCTGC-GCGCGGCGATGTATTGCACGCGAATTGCCGAGTATTTCCGCGACAAGGGCAAGAACGTCCTGTTGCTGATGGACTCCCTGACCCGTTTCGCCCAGGCCCAGCG…
NODE_27_length_68219_cov_33.2521	VFG011260(gi:115422763)	(flhA) flagellar biosynthesis protein [Flagella (CVF382)] [Bordetella avium 197N]	7.58853e+11	593	2e-76	TTGATCACCAGGATCAGGATGCCGGCGACCGCGTCGCCGCGCACGAACTTGCTGGCACCGTCCATGGAGCCGAAGAAGT-TGGCTTCCTCCTGCACCTCGGCGCGGCGGCGCTTGGCTTCCTTTTCGTCGATCAGGCCGGCGTTCAGGTCGGCATCCACGGCCATCTGCTTGCCGGGCATGGCGTCCAGGGTGAAGCG-G-GCCGAGACTTCGGCGATACGCTCGGCACCCTTGGTGATCACCACGAAGTTGATCACCACCAGGATGGCGAACACGATCAGGCCGACCGCGAAGTTGCCGCCGATCAGGAAGTGGCCGAAGGCCTCGATCACCGCACCGGCCGC-TCCGGGGCCGGTGTGGCCTTCCAGCAGCACCACGCGGGTGGAGGCCACGTTCAG…	TTGATCACCATGATGAGCAAGCCAGCCACCGCATCGCCGCGCACGAACTTGCTTGCGCCATCCATGGAACCATAAAAATCTGAC-TCCTGAGCCACCTCGGCGCGGCGCCGACGCGCCTCATCTTCGCCGATCAGGCCCGCATTCAGGTCGGCATCGATCGCCATCTGCTTGCCGGGCATGGCGTCCAGCGTGAAACGCGCGCCC--ACTTCGGCGATCCGACCGGCGCCCTTGGTGATAACGATGAAGTTGATGATGGTCAGAATGACAAAAATGATGATGCCGACCGCGAAGTTGCCGCCCACCAGGAAATGCCCGAAGGCTTCGATTACCTTGCCGGCAGCATCCGGCCCCAA-GTGGCCATTGAGTAACACCACACGGGTAGAAGCCACATTGAG…
NODE_27_length_68219_cov_33.2521	VFG014540(gi:116049391)	(fliP) flagellar biosynthetic protein FliP [Flagella (CVF521)] [Pseudomonas aeruginosa UCBPP-PA14]	7.46411e+12	627	3e-64	CAGACCCTGCTGTTCTTCACGGCGCTGTCGTTCCTGCCGGCCATCCTTTTGATGATGACGGGCTTCACCCGCATCGTCATCGTGCTGTCGCTGATGCGCCAGGCGCTGGGCACGCAGTCGGCGCCGCCCAACCAGGTGATCATCGGCCTGTCGCTGTTCCTGACGCTGTTCGTCATGGGACCCACCCTGGACCGCGTG-T-ACCAG-GAGGCCTATG-TGCCCTACACCACGAATGCCGC-GA---CCTTCGAGCAGGCCATTGAAAAGGCCGAGG---CGCCCATGCGCGACTTCATGCTCAAGCAGACGCGCCAGTCAGACTTTGCGCTGTTCGCGCGCCTGGCCAAGCTCGAAGCCGGCGTCACCGCAGAGACCGCGCCGCTGCGCGTGCTGGTGC…	CAGATCCTGCTGATCATGACCGCGCTGAGCTTCATCCCGGCGTTCGTCATGCTGATGACCAGCTTCACCCGGATCATCATCGTCTTCTCCATCCTGCGCCAGGCGCTGGGCCTGCAATCGACGCCGTCGAACCAGGTGCTGGTGGGGCTGGCGCTGTTCCTGACCATGTTCGTCAT-GG-CCC-CGGTGTTCGACAAGATCAACAGCCAGGCC-CTGCAGCCCT--ACC-TGAACG-AGCAGATTCCCGCCCAGGAAGCCCTGCAAAAGGCCGAGGTACCGCTGAAG-GCG--TTCATGCTGGCGCAGACTCGCACCTCCGACCTGGAGCTGTTCGTGCGCCTGTCCAAGCGCACCGACATCGGCAGCCCGGAGGCGACGCCGCTGACCATCCTGGTCC…
NODE_27_length_68219_cov_33.2521	VFG001259(gb|NP_250137)	(fliP) flagellar biosynthetic protein FliP [Flagella (VF0273)] [Pseudomonas aeruginosa PAO1]	7.46411e+12	627	3e-64	CAGACCCTGCTGTTCTTCACGGCGCTGTCGTTCCTGCCGGCCATCCTTTTGATGATGACGGGCTTCACCCGCATCGTCATCGTGCTGTCGCTGATGCGCCAGGCGCTGGGCACGCAGTCGGCGCCGCCCAACCAGGTGATCATCGGCCTGTCGCTGTTCCTGACGCTGTTCGTCATGGGACCCACCCTGGACCGCGTG-T-ACCAG-GAGGCCTATG-TGCCCTACACCACGAATGCCGC-GA---CCTTCGAGCAGGCCATTGAAAAGGCCGAGG---CGCCCATGCGCGACTTCATGCTCAAGCAGACGCGCCAGTCAGACTTTGCGCTGTTCGCGCGCCTGGCCAAGCTCGAAGCCGGCGTCACCGCAGAGACCGCGCCGCTGCGCGTGCTGGTGC…	CAGATCCTGCTGATCATGACCGCGCTGAGCTTCATCCCGGCGTTCGTCATGCTGATGACCAGCTTCACCCGGATCATCATCGTCTTCTCCATCCTGCGCCAGGCGCTGGGCCTGCAATCGACGCCGTCGAACCAGGTGCTGGTGGGGCTGGCGCTGTTCCTGACCATGTTCGTCAT-GG-CCC-CGGTGTTCGACAAGATCAACAGCCAGGCC-CTGCAGCCCT--ACC-TGAACG-AGCAGATTCCCGCCCAGGAAGCCCTGCAAAAGGCCGAGGTACCGCTGAAG-GCG--TTCATGCTGGCGCAGACTCGCACCTCCGACCTGGAGCTGTTCGTCCGCCTGTCCAAGCGCACCGACATCGGCAGCCCGGAGGCGACGCCGCTGACCATCCTGGTCC…
NODE_27_length_68219_cov_33.2521	VFG014548(gi:77457776)	(fliP) Flagellar transport protein FliP [Flagella (CVF521)] [Pseudomonas fluorescens Pf0-1]	7.47899e+12	595	4e-63	CAGACCCTGCTGTTCTTCACGGCGCTGTCGTTCCTGCCGGCCATCCTTTTGATGATGACGGGCTTCACCCGCATCGTCATCGTGCTGTCGCTGATGCGCCAGGCGCTGGGCACGCAGTCGGCGCCGCCCAACCAGGTGATCATCGGCCTGTCGCTGTTCCTGACGCTGTTCGTCATGGGACCCACCCTGGACCGCGTGTACCAGGAGGCCTATG-TGCCCTACACCAC-G-AATGCCG-CGACCTTCGAGCAGGCCATTGAAAAGGCCGAGGCGCCCATGCGCGACTTCATGCTCAAGCAGAC--GCGCCAGTCAGACTTTGCGCTGTTCGCGCGCCTGGCCAAGCTCGAAGCCGGCGTCAC--CG-CAGAGACCGCGCCGCTGCGCGTGCTGGTGCCG…	CAGATCCTGCTGATCATGACGGCGCTGAGCTTCATTCCGGCCGCCGTTATCCTGATGACCAGTTTCACCCGGATCATCATCGTCTTCTCGATCCTGCGTCAGGCCCTGGGCCTGCAGCAGACACCGTCGAACCAGATCCTCACCGGCATGGCGCTGTTCCTGACGCTGTTCATCATGGCGCCGGTGTTCGATCGCGTGAACAACGATGCCT-TGCAGCCGTACCTCGCGGAAAAGCTGACGGCC--C-AGCAGGCAGTGGAAAAGGCTCAGGTGCCGATCAAGGACTTCATGCTCGCCCAGACCCGCTCCAG-C-GATCTGGAGCTGTTCGTGCGCCTGTCCAAGC--GTA-CCGACATCGCGACGCCGGATGCTGCGCCGCTGACCATTCTGGTGCCG…
NODE_27_length_68219_cov_33.2521	VFG019851(gi:218892681)	(fliP) flagellar biosynthesis protein FliP [Flagella (CVF521)] [Pseudomonas aeruginosa LESB58]	7.43222e+12	627	7e-61	CAGACCCTGCTGTTCTTCACGGCGCTGTCGTTCCTGCCGGCCATCCTTTTGATGATGACGGGCTTCACCCGCATCGTCATCGTGCTGTCGCTGATGCGCCAGGCGCTGGGCACGCAGTCGGCGCCGCCCAACCAGGTGATCATCGGCCTGTCGCTGTTCCTGACGCTGTTCGTCATGGGACCCACCCTGGACCGCGTG-T-ACCAG-GAGGCCTATG-TGCCCTACACCACGAATGCCGC-GA---CCTTCGAGCAGGCCATTGAAAAGGCCGAGG---CGCCCATGCGCGACTTCATGCTCAAGCAGACGCGCCAGTCAGACTTTGCGCTGTTCGCGCGCCTGGCCAAGCTCGAAGCCGGCGTCACCGCAGAGACCGCGCCGCTGCGCGTGCTGGTGC…	CAGATCCTGCTGATCATGACCGCGCTGAGCTTCATCCCGGCGTTCGTCATGCTGATGACCAGCTTCACCCGGATCATCATCGTCTTCTCCATCCTGCGCCAGGCGCTGGGCCTGCAATCGACGCCGTCGAACCAGGTGCTGGTGGGGCTGGCGCTGTTCCTGACCATGTTCGTCAT-GG-CCC-CGGTGTTCGACAAGATCAACAGCCAGGCC-CTGCAGCCCT--ACC-TGAACG-AGCAGATTCCCGCCCAGGAAGCCCTGCAAAAGGCCGAGGTACCGCTGAAG-GCG--TTCATGCTGGCGCAGACTCGTACCTCCGACCTGGAGCTGTTCGTCCGCCTGTCCAAGCGCACCGACATCGGCAGCCCGGAGGCGACGCCGCTGACCATCCTGGTCC…
NODE_27_length_68219_cov_33.2521	VFG014539(gi:152986552)	(fliP) flagellar biosynthetic protein FliP [Flagella (CVF521)] [Pseudomonas aeruginosa PA7]	7.37421e+12	636	4e-58	TTCGGTGCCCATCCAGACCCTGCTGTTCTTCACGGCGCTGTCGTTCCTGCCGGCCATCCTTTTGATGATGACGGGCTTCACCCGCATCGTCATCGTGCTGTCGCTGATGCGCCAGGCGCTGGGCACGCAGTCGGCGCCGCCCAACCAGGTGATCATCGGCCTGTCGCTGTTCCTGACGCTGTTCGTCATGGGACCCACCCTGGACCGCGTGTACCAG-GAGGCCTATG-TGCCCTA-CACCACGAATGCCGCGA-CCTTCGAGCAGGCCATTGAAAAGGCCGAGGCGCCCATGCGCGACTTCATGCTCAAGCAGACGCGCCAGTCAGACTTTGCGCTGTTCGCGCGCCTGGCCAAGC---TCGAAGCCGGCGTCACCGCAGAGACCGCGCCGCTGCGCG…	TTCGGTGAGCCTGCAGATCCTGCTGATCATGACCGCGCTGAGCTTCATCCCGGCGTTCGTCATGCTGATGACCAGTTTCACCCGCATCATCATCGTCTTCTCCATCCTGCGCCAGGCGCTGGGCCTGCAGTCGACCCCGTCGAACCAGGTTCTGGTGGGGCTGGCGCTGTTCCTGACCATGTTCGTCATGGCGCCGGTGTTCGACAG-GATCAACAGCCAGGCC-CTGCAGCCCTACCTGAACG-A-GCAGATACCCGCCCAGGAGGCGCTGCAGCGGGCCGAGGTGCCGCTGAAGGCGTTCATGCTGGCGCAGACCCGCACCTCCGACCTGGAGCTGTTCGTGCGTCTCTCCAAGCGCACCGACATCAGCGGC-CCGGA-AG-CCACCCCGCTGACCA…
NODE_27_length_68219_cov_33.2521	VFG014546(gi:104782808)	(fliP) flagellar biosynthetic protein FliP [Flagella (CVF521)] [Pseudomonas entomophila L48]	7.33224e+12	611	2e-52	CAGACCCTGCTGTTCTTCACGGCGCTGTCGTTCCTGCCGGCCATCCTTTTGATGATGACGGGCTTCACCCGCATCGTCATCGTGCTGTCGCTGATGCGCCAGGCGCTGGGCACGCAGTCGGCGCCGCCCAACCAGGTGATCATCGGCCTGTCGCTGTTCCTGACGCTGTTCGTCATGGGACCCACCCTGGACCGCGTGTACCAGGAGGCCTAT-GTGCCCTA-CACCACGAATGCCG-CGACCTTCGAGCAGGCCATTGAAAAGGCCGAGGCGCCCATGCGCGACTTCATGCTCAAGCAGACGCGCCAGTCAGACTTTGCGCTGTTCGCGCGCCTGGCCAAGCTCGAAGCCGGCGTCACC-GCAGAGACC--GCGCCGCTGCGCGTGCTGGTGCCGGCC…	CAGATCCTGCTAATCATGACGGCGCTGAGCTTCATTCCGGCGTTCGTCATCCTGATGACCAGCTTCACCCGGATCATCATCGTCTTCTCCATCCTGCGCCAGGCCCTGGGCCTGCAGCAGACGCCATCGAACCAGGTGCTCACGGGCATGGCGCTGTTCCTGACCATGTTCATCATGGCGCCGGTGTTCGAGCGGGTGAACAAGGACGCC-ATCCAGCCCTACCTGGCCG-A-GCAGATGACCGCCCAGCAGGCCATCGACAAGGCCCAGGGGCCGCTCAAGGACTTCATGCTGGCGCAGACCCGGCAGAGCGACCTCGACCTGTTCATGCGCCTGTCCAAGC--GCA-CCGACATCGCCGGGCCCGACCAGGTGCCGCTGACTATCCTGGTGCCGGCG…
NODE_27_length_68219_cov_33.2521	VFG011335(gi:33601557)	(fliN) flagellar motor switch protein [Flagella (CVF382)] [Bordetella bronchiseptica RB50]	8.19277e+12	249	7e-51	GCC-GGTCAACGACATCAACATGGTGCTGGACATCCCGGTGCAGCTGTCGGTGGAACTGGGCCGCACCAAG-GTGCCGATCAAGTACATCCTGCAGCTGGCCCAGGGCTCGGTGGTCGAACTCGACGCACTGGCCGGCGAGCCCATGGACGTGCTGGTCAACGGCTACCTGATCGCCCAGGGCGAGGTGGTGGTGGTCAACGACAAGTTCGGTATCCGCCTGACCGACGTGGTCACGCCGTCCGAGCGC	GCCAGGGCACCGACATCGACCTGATCATGGACGTGCCGGTGCAGATGACGGTGGAGCTGGGCCGCAC-ACGCCTGACCATCAAGAACCTGCTGCAACTGGGCCAGGGCTCGGTCGTGGAACTGGACGGCCTGGCCGGCGAACCGATGGACATCTTCGTCAACGGCTACCTGATCGCCCAGGGCGAAGTGGTCGTGGTGGACGACAAGTACGGAATCCGCCTGACGGACATCATCACGCCGTCCGAGCGC
NODE_27_length_68219_cov_33.2521	VFG014547(gi:70729043)	(fliP) flagellar biosynthesis protein [Flagella (CVF521)] [Pseudomonas fluorescens Pf-5]	7.30392e+12	612	3e-49	CAGACCCTGCTGTTCTTCACGGCGCTGTCGTTCCTGCCGGCCATCCTTTTGATGATGACGGGCTTCACCCGCATCGTCATCGTGCTGTCGCTGATGCGCCAGGCGCTGGGCACGCAGTCGGCGCCGCCCAACCAGGTGATCATCGGCCTGTCGCTGTTCCTGACGCTGTTCGTCATGGGACCCACCCTGGACCGCGTGTACCAGGAGGCCTATG-TGCCCTACACCAC-GAATGCCGCGACCTTCGAGCAGGCCATTGAAAAGGCCGAGGCGCCCATGCGCGACTTCATGCTCAAGCAGACGCGCCAGTCA--GACTTTGCGCTGTTCGCGCGCCTGGCCAAGCTCGAAGCCGGCGTCACC-GCAGAGACC--GCGCCGCTGCGCGTGCTGGTGCCGGC…	CAGATCCTGCTGATCATGACGGCGCTGAGCTTCATTCCAGCGTTCGTCATGCTGATGACCAGCTTCACCCGGATCATCATCGTCTTCTCGATCCTGCGTCAGGCCCTGGGCCTGCAGCAGACCCCGTCGAACCAGATCCTCACCGGCATGGCGCTGTTTCTTACCATGTTCATCATGGCGCCGGTGTTCGACCGGGTGAACCAGGACGCCT-TGCAGCCTTACCTGGCGGAAAAACTC-ACCGCCCAGGACGCCGTGGCCAAGGCTCAGGTGCCGATCAAGGACTTCATGCTGGCGCAGACCCGC-AG-CAGCGACCTGGAGCTGTTCATGCGCCTGTCCAAGC--GCA-CCGACATCGCCAGCCCTGACCAGGCGCCGCTGACCATCCTGGTCCCGGC…
NODE_27_length_68219_cov_33.2521	VFG011334(gi:1667984)	(fliN) - [Flagella (CVF382)] [Bordetella parapertussis 12822]	8.14516e+12	248	3e-49	GCC-GGTCAACGACATCAACATGGTGCTGGACATCCCGGTGCAGCTGTCGGTGGAACTGGGCCGCACCAAGGTGCCGATCAAGTACATCCTGCAGCTGGCCCAGGGCTCGGTGGTCGAACTCGACGCACTGGCCGGCGAGCCCATGGACGTGCTGGTCAACGGCTACCTGATCGCCCAGGGCGAGGTGGTGGTGGTCAACGACAAGTTCGGTATCCGCCTGACCGACGTGGTCACGCCGTCCGAGCGC	GCCAGGGCACCGACATCGACCTGATCATGGACGTGCCGGTGCAGATGACGGTGGAGCTGGGCCGCACGCGCCTGACCATCAAGAACCTGCTGCAACTGGGCCAGGGCTCGGTCGTGGAACTGGACGGCCTGGCCGGCGAACCGATGGACATCTTCGTCAACGGCTACCTGATCGCCCAGGGCGAAGTGGTCGTGGTGGACGACAAGTACGGAATCCGCCTGACGGACATCATCACGCCGTCCGAGCGC
NODE_27_length_68219_cov_33.2521	VFG011333(gi:33592494)	(fliN) flagellar motor switch protein FliN [Flagella (CVF382)] [Bordetella pertussis Tohama I]	8.14516e+12	248	3e-49	GCC-GGTCAACGACATCAACATGGTGCTGGACATCCCGGTGCAGCTGTCGGTGGAACTGGGCCGCACCAAGGTGCCGATCAAGTACATCCTGCAGCTGGCCCAGGGCTCGGTGGTCGAACTCGACGCACTGGCCGGCGAGCCCATGGACGTGCTGGTCAACGGCTACCTGATCGCCCAGGGCGAGGTGGTGGTGGTCAACGACAAGTTCGGTATCCGCCTGACCGACGTGGTCACGCCGTCCGAGCGC	GCCAGGGCACCGACATCGACCTGATCATGGACGTGCCGGTGCAGATGACGGTGGAGCTGGGCCGCACGCGCCTGACCATCAAGAACCTGCTGCAACTGGGCCAGGGCTCGGTCGTGGAACTGGACGGCCTGGCCGGCGAACCGATGGACATCTTCGTCAACGGCTACCTGATCGCCCAGGGCGAAGTGGTCGTGGTGGACGACAAGTACGGAATCCGCCTGACGGACATCATCACGCCGTCCGAGCGC
NODE_27_length_68219_cov_33.2521	VFG011251(gi:33601523)	(motB) flagellar motor protein [Flagella (CVF382)] [Bordetella bronchiseptica RB50]	7.85479e+12	303	8e-46	GCATGCCGGCGGCCACCAGCTCGCGGCGCGAGGCGTTGGCGCGGTCGGCCGACAGCTCCCAGTTGCTGTAGCCGCGGTCGGCATTGC-CGTAAGGGGCCGCGTCGGTGTGGCCGGACAGGCTGATGCGGTTTTCCGC-GC-C-TGCCAGCGCCGCGCCCACCTCGCGCAGGATGTCGCGCATATACGGTTTGACCAGGGCGCTGCCGCTGTCGAACATGGGGCGGTTTTGCTCGTCCACGATCTGGATCTGCAGGCCGTCGGGCGTCACGTCGGTGCGGATCTGCGAACGGAA-TTCGTTCAG	GCATGCCGCCGGCCACCAGCTCCTGGCGCGACGCGTTGGCGCGGTCGGCCGACAGCTCCCAATTGCTGTAGGCGCGCTCGCCGC-GCGCGTACTGCGACGCGTCGGTATGGCCGGCGATGCTGAT-C-TTGTTGGGCAGGTCGTTG-AGCACCGGCCCCAGCTCGCGCAGGATGTCGCGCATGTACGGCTGCACGTCGGCGCTGCCGGTGGCGAACATGGGGCGGTTCTGGTTGTCGACGATCTGGATGCGCAAGCCCTCGGTCGTCATGTCGATCAGCAGCTGCGGCCGGAAATTC-TTCAG
NODE_27_length_68219_cov_33.2521	VFG011250(gi:33596124)	(motB) flagellar motor protein [Flagella (CVF382)] [Bordetella parapertussis 12822]	7.85479e+12	303	8e-46	GCATGCCGGCGGCCACCAGCTCGCGGCGCGAGGCGTTGGCGCGGTCGGCCGACAGCTCCCAGTTGCTGTAGCCGCGGTCGGCATTGC-CGTAAGGGGCCGCGTCGGTGTGGCCGGACAGGCTGATGCGGTTTTCCGC-GC-C-TGCCAGCGCCGCGCCCACCTCGCGCAGGATGTCGCGCATATACGGTTTGACCAGGGCGCTGCCGCTGTCGAACATGGGGCGGTTTTGCTCGTCCACGATCTGGATCTGCAGGCCGTCGGGCGTCACGTCGGTGCGGATCTGCGAACGGAA-TTCGTTCAG	GCATGCCGCCGGCCACCAGCTCCTGGCGCGACGCGTTGGCGCGGTCGGCCGACAGCTCCCAATTGCTGTAGGCGCGCTCGCCGC-GCGCGTACTGCGACGCGTCGGTATGGCCGGCGATGCTGAT-C-TTGTTGGGCAGGTCGTTG-AGCACCGGCCCCAGCTCGCGCAGGATGTCGCGCATGTACGGCTGCACGTCGGCGCTGCCGGTGGCGAACATGGGGCGGTTCTGGTTGTCGACGATCTGGATGCGCAAGCCCTCGGTCGTCATGTCGATCAGCAGCTGCGGCCGGAAATTC-TTCAG
NODE_27_length_68219_cov_33.2521	VFG011249(gi:33592172)	(motB) flagellar motor protein [Flagella (CVF382)] [Bordetella pertussis Tohama I]	7.94872e+12	273	1e-44	GCATGCCGGCGGCCACCAGCTCGCGGCGCGAGGCGTTGGCGCGGTCGGCCGACAGCTCCCAGTTGCTGTAGCCGCGGTCGGCATTGC-CGTAAGGGGCCGCGTCGGTGTGGCCGGACAGGCTGATGCGGTTTTCCGC-GC-C-TGCCAGCGCCGCGCCCACCTCGCGCAGGATGTCGCGCATATACGGTTTGACCAGGGCGCTGCCGCTGTCGAACATGGGGCGGTTTTGCTCGTCCACGATCTGGATCTGCAGGCCGTCGGGCGTCACGTCG	GCATGCCGCCGGCCACCAGCTCCTGGCGCGACGCGTTGGCGCGGTCGGCCGACAGCTCCCAATTGCTGTAGGCGCGCTCGCCGC-GCGCGTACTGCGACGCGTCGGTATGGCCGGCGATGCTGAT-C-TTGTTGGGCAGGTCGTTG-AGCACCGGCCCCAGCTCGCGCAGGATGTCGCGCATGTACGGCTGCACGTCGGCGCTGCCGGTGGCGAACATGGGGCGGTTCTGGTTGTCGACGATCTGGATGCGCAAGCCCTCGGTCGTCATGTCG
NODE_27_length_68219_cov_33.2521	VFG025950(gi:126441486)	(motA) flagellar motor protein MotA [Flagella (CVF643)] [Burkholderia pseudomallei 668]	7.23404e+12	611	1e-39	TCGGTAGAGAACAGCACCTTGCGGCCGAACTCGATGGCGGTGGCGGGGTTGTAGCCCTGCATGCTGGCCAGCAAGGTGGTCTTGATGCACTCCAGTTCCTTGG-CGGCGTCCTGGGCACGC--TGCTCCACCAGGCCGGCCAT-GGGCTCCACCAGCGCATAGGCCAGCAAGATGCCCAGGAAGGTACCGACCAGGGCCGAGGCGATCATGCCGCCCAGCACCGAAGGAGGCTGGCCCACCGAGCCCATGGTGTTCACCACGCCCAGAACGGCCGCAATGATCCCGAAGGCGGGCAGGGCGCCGGCCAGGCGGGTCAGTGCGTTGACG-GGGGCATGGGCCT-CGGCGTGGTGGGCCTCGATCTCGCT-GTCCATCAGCGAC-TCGATCTCGTGGGAAT…	TCGGTCGAGAACAGCACCTTGCGGCCGAACTCGACGGCGATCGCGGGCGCATAGCCGTTCAGGCTCGCGAGGATCGTCACCTTGATGCACTGGAACATCTTGGTCGAC-TC--GGCCACGCGTTGCTCCGCGAGGCTCGCGAGCGGGC-CGATCAGGCCGTACGACAGCAGAATGCCGAGGAACGTGCCGACGAGCGCCTGCGCGATCATCGCGCCCAGCACCGCGGGCGGCTTGTCGGCGGAGGCCATCGTGTGGACGACGCCCATCACCGCGGCGACGATCCCGAACGCCGGCATCGCGTCGCCGACGCGCATCAGCGCGT-G-CGCGGGGCCTTCGCCTTCCGCGTGGTGCGTCTCGATCTC-CTCGTCCATCAG-GCTTTCGATCTCGAACGCGT…
NODE_27_length_68219_cov_33.2521	VFG025945(gi:124383824)	(motA) flagellar motor protein MotA [Flagella (CVF643)] [Burkholderia mallei NCTC 10229]	7.23404e+12	611	1e-39	TCGGTAGAGAACAGCACCTTGCGGCCGAACTCGATGGCGGTGGCGGGGTTGTAGCCCTGCATGCTGGCCAGCAAGGTGGTCTTGATGCACTCCAGTTCCTTGG-CGGCGTCCTGGGCACGC--TGCTCCACCAGGCCGGCCAT-GGGCTCCACCAGCGCATAGGCCAGCAAGATGCCCAGGAAGGTACCGACCAGGGCCGAGGCGATCATGCCGCCCAGCACCGAAGGAGGCTGGCCCACCGAGCCCATGGTGTTCACCACGCCCAGAACGGCCGCAATGATCCCGAAGGCGGGCAGGGCGCCGGCCAGGCGGGTCAGTGCGTTGACG-GGGGCATGGGCCT-CGGCGTGGTGGGCCTCGATCTCGCT-GTCCATCAGCGAC-TCGATCTCGTGGGAAT…	TCGGTCGAGAACAGCACCTTGCGGCCGAACTCGACGGCGATCGCGGGCGCATAGCCGTTCAGGCTCGCGAGGATCGTCACCTTGATGCACTGGAACATCTTGGTCGAC-TC--GGCCACGCGTTGCTCCGCGAGGCTCGCGAGCGGGC-CGATCAGGCCGTACGACAGCAGAATGCCGAGGAACGTGCCGACGAGCGCCTGCGCGATCATCGCGCCCAGCACCGCGGGCGGCTTGTCGGCGGAGGCCATCGTGTGGACGACGCCCATCACCGCGGCGACGATCCCGAACGCCGGCATCGCGTCGCCGACGCGCATCAGCGCGT-G-CGCGGGGCCTTCGCCTTCCGCGTGGTGCGTCTCGATCTC-CTCGTCCATCAG-GCTTTCGATCTCGAACGCGT…
NODE_27_length_68219_cov_33.2521	VFG002534(gb|YP_109905)	(motA) flagellar motor protein MotA [Flagella (VF0430)] [Burkholderia pseudomallei K96243]	7.23404e+12	611	1e-39	TCGGTAGAGAACAGCACCTTGCGGCCGAACTCGATGGCGGTGGCGGGGTTGTAGCCCTGCATGCTGGCCAGCAAGGTGGTCTTGATGCACTCCAGTTCCTTGG-CGGCGTCCTGGGCA--CGCTGCTCCACCAGGCCGGCCAT-GGGCTCCACCAGCGCATAGGCCAGCAAGATGCCCAGGAAGGTACCGACCAGGGCCGAGGCGATCATGCCGCCCAGCACCGAAGGAGGCTGGCCCACCGAGCCCATGGTGTTCACCACGCCCAGAACGGCCGCAATGATCCCGAAGGCGGGCAGGGCGCCGGCCAGGCGGGTCAGTGCGTTGACG-GGGGCATGGGCCT-CGGCGTGGTGGGCCTCGATCTCGCT-GTCCATCAGCGAC-TCGATCTCGTGGGAAT…	TCGGTCGAGAACAGCACCTTGCGGCCGAACTCGACGGCGATCGCGGGCGCATAGCCGTTCAGGCTCGCGAGGATCGTCACCTTGATGCACTGGAACATCTTGGTCGAC-TC--GGCCACGCGCTGCTCCGCGAGGCTCGCGAGCGGGC-CGATCAGGCCGTACGACAGCAGAATGCCGAGGAACGTGCCGACGAGCGCCTGCGCGATCATCGCGCCCAGCACCGCGGGCGGCTTGTCGGCGGAGGCCATCGTGTGGACGACGCCCATCACCGCGGCGACGATCCCGAACGCCGGCATCGCGTCGCCGACGCGCATCAGCGCGT-G-CGCGGGGCCTTCGCCTTCCGCGTGGTGCGTCTCGATCTC-CTCGTCCATCAG-GCTTTCGATCTCGAACGCGT…
NODE_27_length_68219_cov_33.2521	VFG025944(gi:53724324)	(motA) flagellar motor protein MotA [Flagella (CVF643)] [Burkholderia mallei ATCC 23344]	7.21768e+11	611	5e-38	TCGGTAGAGAACAGCACCTTGCGGCCGAACTCGATGGCGGTGGCGGGGTTGTAGCCCTGCATGCTGGCCAGCAAGGTGGTCTTGATGCACTCCAGTTCCTTGG-CGGCGTCCTGGGCACGC--TGCTCCACCAGGCCGGCCAT-GGGCTCCACCAGCGCATAGGCCAGCAAGATGCCCAGGAAGGTACCGACCAGGGCCGAGGCGATCATGCCGCCCAGCACCGAAGGAGGCTGGCCCACCGAGCCCATGGTGTTCACCACGCCCAGAACGGCCGCAATGATCCCGAAGGCGGGCAGGGCGCCGGCCAGGCGGGTCAGTGCGTTGACG-GGGGCATGGGCCT-CGGCGTGGTGGGCCTCGATCTCGCT-GTCCATCAGCGAC-TCGATCTCGTGGGAAT…	TCGGTCGAGAACAGCACCTTGCGGCCGAACTCGACGGCGATCGCGGGCGCATAGCCGTTTAGGCTCGCGAGGATCGTCACCTTGATGCACTGGAACATCTTGGTCGAC-TC--GGCCACGCGTTGCTCCGCGAGGCTCGCGAGCGGGC-CGATCAGGCCGTACGACAGCAGAATGCCGAGGAACGTGCCGACGAGCGCCTGCGCGATCATCGCGCCCAGCACCGCGGGCGGCTTGTCGGCGGAGGCCATCGTGTGGACGACGCCCATCACCGCGGCGACGATCCCGAACGCCGGCATCGCGTCGCCGACGCGCATCAGCGCGT-G-CGCGGGGCCTTCGCCTTCCGCGTGGTGCGTCTCGATCTC-CTCGTCCATCAG-GCTTTCGATCTCGAACGCGT…
NODE_27_length_68219_cov_33.2521	VFG025942(gi:206558532)	(motA) flagellar motor protein MotA [Flagella (CVF643)] [Burkholderia cenocepacia J2315]	7.23333e+12	600	5e-38	GGGCGTTCGGTAGAGAACAGCACCTTGCGGCCGAACTCGATGGCGGTGGCGGGGTTGTAGCCCTGCATGC-TGGCCAGCAAGGTGGTCTTGATGCACTCCAGTTCCTTGG-CGGCGTCCTGGGCACGC--TGCTCCACCAGGCCGGCCATGGGCTCCACCAGCGCATAGGCCAGCAAGATGCCCAGGAAGGTACCGACCAGGGCCGAGGCGATCATGCCGCCCAGCACCGAAGGAGGCTGGCCCACCGAGCCCATGGTGTTCACCACGCCCAGAACGGCCGCAATGATCCCGAAGGCGGGCAGGGCGCCGGCCAGGCGGGTCAGTGCGTTGACGG-GGGCATGGGCC-TCGGCGTGGTGGGCCTCGATCTCGCT-GTCCATCAGCGAC-TCGATCTCGT…	GGGCGCTCGGTCGAGAACAGCACCTTGCGGCCGAACTCGACCGCGATCGCCGGCGCATAGCCGTTCA-GCGTCGCGAGGATCGTCACCTTGATGCACTGGAACATCTTGGTCGAC-TC--GGCGACGCGTTGCTCCGCGAGGCTCGCGAGCGGCCCGATCAGTCCGTACGACAGCAGGATGCCGAGGAACGTGCCGACCAGCGCCTGCGCGATCATCGCGCCGAGCACCGCCGGCGGCTTGTCGGCCGAGGCCATCGTGTGCACGACGCCCATCACGGCCGCGACGATCCCGAACGCCGGCATCGCGTCGCCGACGCGCATCAGCGCGT-G-CGCCGGGCCTTCGCCTTCCGCGTGGTGCGTCTCGATCTC-CTCGTCCATCAG-GCTTTCGATCTCGA…
NODE_27_length_68219_cov_33.2521	VFG043172(gi:74101644)	(flhA) FlhAL [ND (AI143)] [Aeromonas hydrophila str. AH-3]	7.52475e+12	303	6e-32	CCGGCGTTCAGGTCGGCATCCACGGCCATCTGCTTGCCGGGCATGGCGTCCAGGGTGAAGCGGGCCGAGACTTCGGCGATACGCTCGGCACCCTTGGTGATCACCACGAAGTTGATCACCACCAGGATGGCGAACACGATCAGGCCGACCGCGAAGTTGCCGCCGATCAGGAAGTGGCCGAAGGCCTCGATCACCGCACCGGCCGCTCCGGGGCCGGTGTGGCCTTCCAGCAGCACCACGCGGGTGGAGGCCACGTTCAGCGACAGGCGCATCAGCGTGGTCAGCAGCAGCACCGAGGGGAAG	CCGGCGTTGAGATCGGCATCGATCGCCATCTGTTTACCAGGCATCGCATCCAGGGTGAAACGAGCGGATACCTCGGATATCCGCTCACCACCCTTGGTGATCACCACGAAGTTGATGATCATCAGGATCACGAAGACCACCAGACCGACGACATAGTTGCCACCGATGACCACTTCCCCGAAGGCCTGAATGACTTTACCGGCAGCCTCGTGCCCCTCGTGACCATGCAACAAGACGACGCGGGTAGAAGCAACGTTGAGCGACAACCGCATCAGGGTTGCTACCAGCAACACCGTGGGGAAG
NODE_27_length_68219_cov_33.2521	VFG038861(gb|YP_001140282)	(lfhA) lateral flagellar biosynthesis protein [Lateral flagella (VF0474)] [Aeromonas salmonicida subsp. salmonicida A449]	7.5082e+12	305	8e-31	GCCGGCGTTCAGGTCGGCATCCACGGCCATCTGCTTGCCGGGCATGGCGTCCAGGGTGAAGCGGGCCGAGACTTCGGCGATACGCTCGGCACCCTTGGTGATCACCACGAAGTTGATCACCACCAGGATGGCGAACACGATCAGGCCGACCGCGAAGTTGCCGCCGATCAGGAAGTGGCCGAAGGCCTCGATCACCGCACCGGCCGC-TCCGGGGCCGGTGTGGCCTTCCAGCAGCACCACGCGGGTGGAGGCCACGTTCAGCGACAGGCGCATCAGCGTGGTCAGCAGCAGCACCGAGGGGAAG	GCCGGCGTTGAGATCTGCATCGATCGCCATCTGTTTACCAGGCATCGCATCCAAGGTGAAACGAGCGGATACCTCGGATATCCGCTCGCCACCCTTGGTGATCACCACGAAGTTGATGATCATCAGGATCACGAAGACCACCAGACCGACGACATAGTTACCGCCGATGACTACTTCCCCGAAGGCCTGAATAACCTTACCGGCAGCCTCATGCCCCTC-GTGACCATGCAACAAGACGACGCGGGTAGAGGCAACGTTGAGCGACAACCGCATCAACGTTGCCACCAACAACACTGTGGGGAAG
NODE_27_length_68219_cov_33.2521	VFG025952(gi:83719743)	(motA) flagellar motor protein MotA [Flagella (CVF643)] [Burkholderia thailandensis E264]	7.12418e+12	612	5e-28	TCGGTAGAGAACAGCACCTTGCGGCCGAACTCGATGGCGGTGGCGGGGTTGTAGCCCTGCATGCTGGCCAGCAAGGTGGTCTTGATGCACTCCAGTTCCTTGGCGGCGTCCTGGG-CACGCTGCTCCACCAGGC-CGGCCATGGGCTCCACCAGCGCATAGGCCAGCAAGATGCCCAGGAAGGTACCGACCAGGGCCGAGGCGATCATGCCGCCCAGCACCGAAGGAGGCTGGCCCACCGAGCCCATGGTGTTCACCACGCCCAGAACGGCCGCAATGATCCCGAAGGCGGGCAGGGCGCCGGCCAGGCGGGTCAGTGCGTTGACG-GGGGCATGGGCCT-CGGCGTGGTGGGCCTCGATCTCGCT-GTCCATCAGCGAC-TCGATCTCGTGGGAATTG…	TCGGTCGAGAACAGCACCTTGCGGCCGAACTCGACGGCGATCGCCGGCGCATAGCCGTTCAGGCTCGCGAGGATCGTCACCTTGATGCACTGGAACATCTTGGTCGATTC-GGCGACGCGCTGCTCCGCGAGGCTCGACAGCGGGC-CGATCAGGCCGTACGAGAGCAGGATGCCGAGGAACGTGCCGACGAGCGCCTGCGCGATCATCGCGCCCAGCACCGCGGGCGGCTTGTCGGCGGACGCCATCGTGTGGACGACCCCCATCACCGCGGCGACGATCCCGAACGCCGGCATCGCATCGCCGACGCGCATCAGCGCAT-G-CGCGGGGCCTTCGCCTTCCGCGTGGTGCGTCTCGATCTC-CTCGTCCATCAG-GCTTTCGATCTCGAACGCGTTC…
NODE_27_length_68219_cov_33.2521	VFG025930(gi:206558533)	(motB) flagellar motor protein MotB [Flagella (CVF643)] [Burkholderia cenocepacia J2315]	7.55245e+12	286	2e-27	CATGCCGGCGGCCACCAGCTCGCGGCGCGAGGCGTTGGCGCGGTCGGCCGACAGCTCCCAGTTGCTGTAGCCGCGGTCGGCATTGCCGTAAGGGGCCGCGTCGGTGTGGCC--GGACAGGCTGATGCGGTTTTCCGCGCCT-G-CCAGCGCCGCGCCCACCTCGCGCAGGATGTCGCGCATATACGGTTTGACCAGGGCGCT-GCCGCTGTCGAACATGGGGCGGTTTTGCTCGTCCACGATCTGGATCTGCAGGCCG-TCGGGCGTCACGTCGGTGCGGATCTGC	CATGCCGCCGGAGATCAGCTCGCGGCGCGACGCGTTCGCGCGGTCGGCCGACAGCTCCCAGTTGCTGTAGCCGCCCTCGCCGCCCGCGTACGGCACGGCGTCGGTGTGGCCCTGGAC--GATGATCCGG--TTCGGCACGTCGTTCAGCGTCTTGCCGATCTCGCGCAGGATGTCGCGCATGTACGGCTCGACGCGATCGCTCGACATCG-CGAACATCGGCCGCTTCTGCGTATCGACGATCTCGATGCGCAGCCCCATCAG-CGTCGAATCGATGCGGATCTGC
NODE_27_length_68219_cov_33.2521	VFG025931(gi:170731591)	(motB) flagellar motor protein MotB [Flagella (CVF643)] [Burkholderia cenocepacia MC0-3]	7.51748e+12	286	8e-26	CATGCCGGCGGCCACCAGCTCGCGGCGCGAGGCGTTGGCGCGGTCGGCCGACAGCTCCCAGTTGCTGTAGCCGCGGTCG--GCATTGCCGTAAGGGGCCGCGTCGGTGTGGCC--GGACAGGCTGATGCGGTTTTCCGCGCCTGCCAGCGCCGCGCCCACCTCGCGCAGGATGTCGCGCATATACGGTTTGACCAGGGCGCT-GCCGCTGTCGAACATGGGGCGGTTTTGCTCGTCCACGATCTGGATCTGCAGGCCG-TCGGGCGTCACGTCGGTGCGGATCTGC	CATGCCGCCGGAGATCAGCTCGCGGCGCGACGCGTTCGCGCGGTCGGCCGACAGCTCCCAGTTGCTGTAGCCGCCCTCGCCGCCC-G-CGTACGGCACGGCGTCGGTATGGCCCTGGAC-GA-TGATCCGGTTCGGCACGTCGTTCAGCGTCTTGCCGATCTCGCGCAGGATGTCGCGCATGTACGGCTCGACGTGGTCGCTCGACATCG-CGAACATCGGCCGCTTCTGGGAATCGACGATCTCGATGCGCAGCCCCATCAG-CGTCGAATCGATGCGGATCTGC
NODE_27_length_68219_cov_33.2521	VFG025873(gi:126438944)	(cheR) chemotaxis protein methyltransferase [Flagella (CVF643)] [Burkholderia pseudomallei 668]	8.25758e+12	132	2e-22	TTCGACGTGGTCTTCTGCCGCAACGTGATGATCTACTTCGATGCGGCCACGCAG-CGCCGCGTGCTGGAGCGCATCCA-CCGCGTCATGAAGCCCGGGGGCCTGCTGTTCGTCGGACATGCCGAGAACTTCA	TTCGACGCGATCTTCTGCCGCAACGTGATGATCTACTTCGACAAGCCGACGCAGTCGCAG-GTGCTCGCGCGCTTCGAGCCGC-TGATGAAGCCGGGCGGCCTGCTGTTCGCCGGCCATTCGGAGAACTTCA
NODE_27_length_68219_cov_33.2521	VFG025871(gi:126451760)	(cheR) chemotaxis protein CheR [Flagella (CVF643)] [Burkholderia pseudomallei 1106a]	8.25758e+12	132	2e-22	TTCGACGTGGTCTTCTGCCGCAACGTGATGATCTACTTCGATGCGGCCACGCAG-CGCCGCGTGCTGGAGCGCATCCA-CCGCGTCATGAAGCCCGGGGGCCTGCTGTTCGTCGGACATGCCGAGAACTTCA	TTCGACGCGATCTTCTGCCGCAACGTGATGATCTACTTCGACAAGCCGACGCAGTCGCAG-GTGCTCGCGCGCTTCGAGCCGC-TGATGAAGCCGGGCGGCCTGCTGTTCGCCGGCCATTCGGAGAACTTCA
NODE_27_length_68219_cov_33.2521	VFG025868(gi:124385330)	(cheR) chemotaxis protein CheR [Flagella (CVF643)] [Burkholderia mallei NCTC 10229]	8.25758e+12	132	2e-22	TTCGACGTGGTCTTCTGCCGCAACGTGATGATCTACTTCGATGCGGCCACGCAG-CGCCGCGTGCTGGAGCGCATCCA-CCGCGTCATGAAGCCCGGGGGCCTGCTGTTCGTCGGACATGCCGAGAACTTCA	TTCGACGCGATCTTCTGCCGCAACGTGATGATCTACTTCGACAAGCCGACGCAGTCGCAG-GTGCTCGCGCGCTTCGAGCCGC-TGATGAAGCCGGGCGGCCTGCTGTTCGCCGGCCATTCGGAGAACTTCA
NODE_27_length_68219_cov_33.2521	VFG025867(gi:53724319)	(cheR) chemotaxis protein CheR [Flagella (CVF643)] [Burkholderia mallei ATCC 23344]	8.25758e+12	132	2e-22	TTCGACGTGGTCTTCTGCCGCAACGTGATGATCTACTTCGATGCGGCCACGCAG-CGCCGCGTGCTGGAGCGCATCCA-CCGCGTCATGAAGCCCGGGGGCCTGCTGTTCGTCGGACATGCCGAGAACTTCA	TTCGACGCGATCTTCTGCCGCAACGTGATGATCTACTTCGACAAGCCGACGCAGTCGCAG-GTGCTCGCGCGCTTCGAGCCGC-TGATGAAGCCGGGCGGCCTGCTGTTCGCCGGCCATTCGGAGAACTTCA
NODE_27_length_68219_cov_33.2521	VFG025697(gi:170734370)	(flgI) flagellar basal body P-ring protein [Flagella (CVF643)] [Burkholderia cenocepacia MC0-3]	7.21963e+11	428	2e-22	GGCGCCGGCGCCGCCGACCACGAGGTTGCCCTGGGCCAGCGCGTAGATCTCGCCGTCGGCACCGCGCAGCGGCGTGGTCACCAGGGTGCCGCCCTTGAGCGACTTGGCATTGCCCACGGAGGAGACGACCACGTCGATGGTCTGGCCTGGCTGGGCAAAGGCCGGCAGCTCGGCGGTGACGATCACGGCCGCCACGTTCTTGAGCTGCA-GCTG----GC--C--CGCGTTGCCTGTGG-CG----G--G--CAGCGAGATGCCCATCTGCTCCAGGTAGTTGGCCAGGGCCTGCTTGGTGTAGGGCATCTGGGTGGTCTGGTCGCCCGTGCCGTCGAGGCCGACCACCAGACCGTAGCCGGTCAACTGGTTGCTGCGCACGCCCTGGATG-GCAGCGA…	GGCGCCCGCGCCGCCGACCGCCATGTTGCCCTGCGCGAGCGCGTACACCTGCCCGTCCGCGCCCTTCAGCGGCGTGAGCAGCAGCGTGCCGCCGCGCAGGCTCTTCGCGTTGCCGAGCGACGACACCGTCACGTCGAGCGCCTCGCCGGGCCGCGCGAACGGCGGCAGCGTGGCCGTCACCATCACGGCCGCGACGTTCTTCAGCTGCATGTTGTTCAGCGACGACGGGCCGCCGTTGGCCGAACCGTTGTTGATCGAGATGCCGAGGTTCGCGAGCATGTTCGCGAGCGTCTGCGTGGTGAACGGCGTCTGCATCGTCTGGTCGCCCGTGCCGTCGAGGCCGACGACGAGGCCATAGCCGATCAGCGGGTTGTCGCGCACGCCCTGGATCTGC-GCGA…
NODE_27_length_68219_cov_33.2521	VFG025694(gi:107023949)	(flgI) flagellar basal body P-ring protein [Flagella (CVF643)] [Burkholderia cenocepacia AU 1054]	7.21963e+11	428	2e-22	GGCGCCGGCGCCGCCGACCACGAGGTTGCCCTGGGCCAGCGCGTAGATCTCGCCGTCGGCACCGCGCAGCGGCGTGGTCACCAGGGTGCCGCCCTTGAGCGACTTGGCATTGCCCACGGAGGAGACGACCACGTCGATGGTCTGGCCTGGCTGGGCAAAGGCCGGCAGCTCGGCGGTGACGATCACGGCCGCCACGTTCTTGAGCTGCA-GCTG----GC--C--CGCGTTGCCTGTGG-CG----G--G--CAGCGAGATGCCCATCTGCTCCAGGTAGTTGGCCAGGGCCTGCTTGGTGTAGGGCATCTGGGTGGTCTGGTCGCCCGTGCCGTCGAGGCCGACCACCAGACCGTAGCCGGTCAACTGGTTGCTGCGCACGCCCTGGATG-GCAGCGA…	GGCGCCCGCGCCGCCGACCGCCATGTTGCCCTGCGCGAGCGCGTACACCTGCCCGTCCGCGCCCTTCAGCGGCGTGAGCAGCAGCGTGCCGCCGCGCAGGCTCTTCGCGTTGCCGAGCGACGACACGGTCACGTCGAGCGCCTCGCCGGGCCGCGCGAACGGCGGCAGCGTGGCCGTCACCATCACGGCCGCGACGTTCTTCAGCTGCATGTTGTTCAGCGACGACGGGCCGCCGTTGGCCGAACCGTTGTTGATCGAGATGCCGAGGTTCGCGAGCATGTTCGCGAGCGTCTGCGTCGTGAACGGCGTCTGCATCGTCTGGTCGCCCGTGCCGTCGAGGCCGACGACGAGGCCATAGCCGATCAGCGGGTTGTCGCGCACGCCCTGGATCTGC-GCGA…
NODE_27_length_68219_cov_33.2521	VFG002528(gb|YP_109899)	(cheR) chemotaxis protein methyltransferase [Flagella (VF0430)] [Burkholderia pseudomallei K96243]	8.25758e+12	132	2e-22	TTCGACGTGGTCTTCTGCCGCAACGTGATGATCTACTTCGATGCGGCCACGCAG-CGCCGCGTGCTGGAGCGCATCCA-CCGCGTCATGAAGCCCGGGGGCCTGCTGTTCGTCGGACATGCCGAGAACTTCA	TTCGACGCGATCTTCTGCCGCAACGTGATGATCTACTTCGACAAGCCGACGCAGTCGCAG-GTGCTCGCGCGCTTCGAGCCGC-TGATGAAGCCGGGCGGCCTGCTGTTCGCCGGCCATTCGGAGAACTTCA
NODE_27_length_68219_cov_33.2521	VFG025872(gi:76812213)	(cheR) chemotaxis protein methyltransferase [Flagella (CVF643)] [Burkholderia pseudomallei 1710b]	8.18182e+12	132	8e-21	TTCGACGTGGTCTTCTGCCGCAACGTGATGATCTACTTCGATGCGGCCACGCAG-CGCCGCGTGCTGGAGCGCATCCA-CCGCGTCATGAAGCCCGGGGGCCTGCTGTTCGTCGGACATGCCGAGAACTTCA	TTCGACGCGATCTTCTGCCGCAACGTGATGATCTACTTCGACAAGCCGACGCAATCGCAG-GTGCTCGCGCGCTTCGAGCCGC-TGATGAAGCCGGGCGGCCTGCTGTTCGCCGGCCATTCGGAGAACTTCA
NODE_27_length_68219_cov_33.2521	VFG025696(gi:206558972)	(flgI) flagellar basal body P-ring protein [Flagella (CVF643)] [Burkholderia cenocepacia J2315]	7.2155e+12	413	8e-21	GGCGCCGGCGCCGCCGACCACGAGGTTGCCCTGGGCCAGCGCGTAGATCTCGCCGTCGGCACCGCGCAGCGGCGTGGTCACCAGGGTGCCGCCCTTGAGCGACTTGGCATTGCCCACGGAGGAGACGACCACGTCGATGGTCTGGCCTGGCTGGGCAAAGGCCGGCAGCTCGGCGGTGACGATCACGGCCGCCACGTTCTTGAGCTGCA-GCTG----GC--C--CGCGTTGCCTGTGG-CG----G--G--CAGCGAGATGCCCATCTGCTCCAGGTAGTTGGCCAGGGCCTGCTTGGTGTAGGGCATCTGGGTGGTCTGGTCGCCCGTGCCGTCGAGGCCGACCACCAGACCGTAGCCGGTCAACTGGTTGCTGCGCACGCCCTGGATG-GCAGCGA…	GGCGCCCGCGCCGCCGACCGCCATGTTGCCCTGCGCGAGCGCGTACACCTGCCCGTCCGCGCCCTTCAGCGGCGTGAGCAACAGCGTGCCGCCGCGCAGGCTCTTCGCGTTGCCGAGCGACGATACGGTCACGTCGAGCGCCTCGCCGGGCCGCGCGAACGGCGGCAGCGTGGCCGTCACCATCACGGCCGCGACGTTCTTCAGCTGCATGTTGTTCAGCGACGACGGGCCGCCGTTGGCCGAACCGTTGTTGATCGAGATGCCGAGGTTTGCGAGCATGTTCGCGAGCGTCTGCGTGGTGAACGGCGTCTGCATCGTCTGGTCGCCCGTGCCGTCGAGGCCGACGACGAGGCCATAGCCGATCAGCGGGTTGTCGCGCACGCCCTGGATCTGC-GCGA…
NODE_27_length_68219_cov_33.2521	VFG025875(gi:83718451)	(cheR) chemotaxis protein methyltransferase CheR [Flagella (CVF643)] [Burkholderia thailandensis E264]	8.10606e+12	132	4e-19	TTCGACGTGGTCTTCTGCCGCAACGTGATGATCTACTTCGATGCGGCCACGCAG-CGCCGCGTGCTGGAGCGCATCCA-CCGCGTCATGAAGCCCGGGGGCCTGCTGTTCGTCGGACATGCCGAGAACTTCA	TTCGATGCGATCTTCTGCCGCAACGTGATGATCTACTTCGACAAGCCGACGCAGTCGCAG-GTGCTCGCGCGCTTCGAGCCGC-TGATGAAGCCGGGCGGCCTGCTGTTCGCCGGCCACTCGGAGAACTTCA
NODE_27_length_68219_cov_33.2521	VFG011303(gi:33601545)	(flgI) flagellar P-ring protein precursor [Flagella (CVF382)] [Bordetella bronchiseptica RB50]	8.4466e+12	103	4e-19	TCCAGTTCGGCGTTGAGAGCGCCTGCGGCCTTGATGGCCTGCAGGATGGCCAGCAGGTCCTGGGGCGTGGCGCCCAGCGTGTTGAGTGCGCGCACCACGTCGG	TCCAGGTCGGCGCGCAGGGCGCCGGCGGTTTTCATGGCCTGCAGGATGGCCAGCAGGTCCTGCGGCGTGGCGCCCAGCGCGTTGAGCGCCTTGACCACGTCGG
NODE_27_length_68219_cov_33.2521	VFG011301(gi:33592483)	(flgI) flagellar P-ring protein precursor [Flagella (CVF382)] [Bordetella pertussis Tohama I]	8.4466e+12	103	4e-19	TCCAGTTCGGCGTTGAGAGCGCCTGCGGCCTTGATGGCCTGCAGGATGGCCAGCAGGTCCTGGGGCGTGGCGCCCAGCGTGTTGAGTGCGCGCACCACGTCGG	TCCAGGTCGGCGCGCAGGGCGCCGGCGGTTTTCATGGCCTGCAGGATGGCCAGCAGGTCCTGCGGCGTGGCGCCCAGCGCGTTGAGCGCCTTGACCACGTCGG
NODE_27_length_68219_cov_33.2521	VFG025704(gi:126441723)	(flgI) flagellar basal body P-ring biosynthesis protein FlgA [Flagella (CVF643)] [Burkholderia pseudomallei 668]	7.22646e+11	393	1e-18	GCGCCGGCGCCGCCGACCACGAGGTTGCCCTGGGCCAGCGCGTAGATCTCGCCGTCGGCACCGCGCAGCGGCGTGGTCACCAGGGTGCCGCCCTTGAGCGACTTGGCATTGCCCACGGAGGAGACGACCACGTCGATGGTCTGGCCTGGCTGGGCAAAGGCCGGCAGC-TCGGCGGTGACGATCACGGCCGCCACGTTCTTGAGCTGCA-----G-C-T-------G-G-C-CCG-CGTTGCCTGTGGCG--G-GCAGCGAGATGCCCATCTGCTCCAGGTAGTTGGCCAGGGCCTGCTTGGTGTAGGGCATCTGGGTGGTCTGGTCGCCCGTGCCGTCGAGGCCGACCACCAGACCGTAGCCGGTCAACTGGTTGCTGCGCACGCCCTGGAT	GCGCCCGCGCCGCCCACCGCCATGTTGCCCTGCGCGAGCGCGTACACCTGGCCGTCGGCGCCCTTCAGCGGCGTGAGCAGCAGCGTGCCGCCGCGCAGGCTCTTCGCATTGCCGAGCGACGACACCGTCACGTCGATCGCCTCGCCCGGCCGCGCGAACGGCGGCAGCGTC-GCCGTCACCATCACCGCGGCGACGTTCTTCAGCTGCATGTTCGTCATCGCCGACGAGCCGCCGCCGTTGGCCGAGCCGTTGTTGATCGAGATGCCGAGGTTCGCGAGCATGTTCGCGAGCGTCTGCGTCGTGAACGGCGTCTGCATCGTCTGGTCGCCCGTGCCGTCGAGGCCGACGACGAGGCCGTAGCCGATCAGCGGGTTGTCGCGCACGCCCTGGAT
NODE_27_length_68219_cov_33.2521	VFG025701(gi:121598477)	(flgI) flagellar basal body P-ring protein [Flagella (CVF643)] [Burkholderia mallei SAVP1]	7.22646e+11	393	1e-18	GCGCCGGCGCCGCCGACCACGAGGTTGCCCTGGGCCAGCGCGTAGATCTCGCCGTCGGCACCGCGCAGCGGCGTGGTCACCAGGGTGCCGCCCTTGAGCGACTTGGCATTGCCCACGGAGGAGACGACCACGTCGATGGTCTGGCCTGGCTGGGCAAAGGCCGGCAGC-TCGGCGGTGACGATCACGGCCGCCACGTTCTTGAGCTGCA-----G-C-T-------G-G-C-CCG-CGTTGCCTGTGGCG--G-GCAGCGAGATGCCCATCTGCTCCAGGTAGTTGGCCAGGGCCTGCTTGGTGTAGGGCATCTGGGTGGTCTGGTCGCCCGTGCCGTCGAGGCCGACCACCAGACCGTAGCCGGTCAACTGGTTGCTGCGCACGCCCTGGAT	GCGCCCGCGCCGCCCACCGCCATGTTGCCCTGCGCGAGCGCGTACACCTGGCCGTCGGCGCCCTTCAGCGGCGTGAGCAGCAGCGTGCCGCCGCGCAGGCTCTTCGCATTGCCGAGCGACGACACCGTCACGTCGATCGCCTCGCCCGGCCGCGCGAACGGCGGCAGCGTC-GCCGTCACCATCACCGCGGCGACGTTCTTCAGCTGCATGTTCGTCATCGCCGACGAGCCGCCGCCGTTGGCCGAGCCGTTGTTGATCGAGATGCCGAGGTTCGCGAGCATGTTCGCGAGCGTCTGCGTCGTGAACGGCGTCTGCATCGTCTGGTCGCCCGTGCCGTCGAGGCCGACGACGAGGCCGTAGCCGATCAGCGGGTTGTCGCGCACGCCCTGGAT
NODE_27_length_68219_cov_33.2521	VFG025700(gi:126450185)	(flgI) flagellar basal body P-ring biosynthesis protein FlgA [Flagella (CVF643)] [Burkholderia mallei NCTC 10247]	7.22646e+11	393	1e-18	GCGCCGGCGCCGCCGACCACGAGGTTGCCCTGGGCCAGCGCGTAGATCTCGCCGTCGGCACCGCGCAGCGGCGTGGTCACCAGGGTGCCGCCCTTGAGCGACTTGGCATTGCCCACGGAGGAGACGACCACGTCGATGGTCTGGCCTGGCTGGGCAAAGGCCGGCAGC-TCGGCGGTGACGATCACGGCCGCCACGTTCTTGAGCTGCA-----G-C-T-------G-G-C-CCG-CGTTGCCTGTGGCG--G-GCAGCGAGATGCCCATCTGCTCCAGGTAGTTGGCCAGGGCCTGCTTGGTGTAGGGCATCTGGGTGGTCTGGTCGCCCGTGCCGTCGAGGCCGACCACCAGACCGTAGCCGGTCAACTGGTTGCTGCGCACGCCCTGGAT	GCGCCCGCGCCGCCCACCGCCATGTTGCCCTGCGCGAGCGCGTACACCTGGCCGTCGGCGCCCTTCAGCGGCGTGAGCAGCAGCGTGCCGCCGCGCAGGCTCTTCGCATTGCCGAGCGACGACACCGTCACGTCGATCGCCTCGCCCGGCCGCGCGAACGGCGGCAGCGTC-GCCGTCACCATCACCGCGGCGACGTTCTTCAGCTGCATGTTCGTCATCGCCGACGAGCCGCCGCCGTTGGCCGAGCCGTTGTTGATCGAGATGCCGAGGTTCGCGAGCATGTTCGCGAGCGTCTGCGTCGTGAACGGCGTCTGCATCGTCTGGTCGCCCGTGCCGTCGAGGCCGACGACGAGGCCGTAGCCGATCAGCGGGTTGTCGCGCACGCCCTGGAT
NODE_27_length_68219_cov_33.2521	VFG025699(gi:124383419)	(flgI) flagellar basal body P-ring biosynthesis protein FlgA [Flagella (CVF643)] [Burkholderia mallei NCTC 10229]	7.22646e+11	393	1e-18	GCGCCGGCGCCGCCGACCACGAGGTTGCCCTGGGCCAGCGCGTAGATCTCGCCGTCGGCACCGCGCAGCGGCGTGGTCACCAGGGTGCCGCCCTTGAGCGACTTGGCATTGCCCACGGAGGAGACGACCACGTCGATGGTCTGGCCTGGCTGGGCAAAGGCCGGCAGC-TCGGCGGTGACGATCACGGCCGCCACGTTCTTGAGCTGCA-----G-C-T-------G-G-C-CCG-CGTTGCCTGTGGCG--G-GCAGCGAGATGCCCATCTGCTCCAGGTAGTTGGCCAGGGCCTGCTTGGTGTAGGGCATCTGGGTGGTCTGGTCGCCCGTGCCGTCGAGGCCGACCACCAGACCGTAGCCGGTCAACTGGTTGCTGCGCACGCCCTGGAT	GCGCCCGCGCCGCCCACCGCCATGTTGCCCTGCGCGAGCGCGTACACCTGGCCGTCGGCGCCCTTCAGCGGCGTGAGCAGCAGCGTGCCGCCGCGCAGGCTCTTCGCATTGCCGAGCGACGACACCGTCACGTCGATCGCCTCGCCCGGCCGCGCGAACGGCGGCAGCGTC-GCCGTCACCATCACCGCGGCGACGTTCTTCAGCTGCATGTTCGTCATCGCCGACGAGCCGCCGCCGTTGGCCGAGCCGTTGTTGATCGAGATGCCGAGGTTCGCGAGCATGTTCGCGAGCGTCTGCGTCGTGAACGGCGTCTGCATCGTCTGGTCGCCCGTGCCGTCGAGGCCGACGACGAGGCCGTAGCCGATCAGCGGGTTGTCGCGCACGCCCTGGAT
NODE_27_length_68219_cov_33.2521	VFG025698(gi:161579513)	(flgI) flagellar basal body P-ring biosynthesis protein FlgA [Flagella (CVF643)] [Burkholderia mallei ATCC 23344]	7.22646e+11	393	1e-18	GCGCCGGCGCCGCCGACCACGAGGTTGCCCTGGGCCAGCGCGTAGATCTCGCCGTCGGCACCGCGCAGCGGCGTGGTCACCAGGGTGCCGCCCTTGAGCGACTTGGCATTGCCCACGGAGGAGACGACCACGTCGATGGTCTGGCCTGGCTGGGCAAAGGCCGGCAGC-TCGGCGGTGACGATCACGGCCGCCACGTTCTTGAGCTGCA-----G-C-T-------G-G-C-CCG-CGTTGCCTGTGGCG--G-GCAGCGAGATGCCCATCTGCTCCAGGTAGTTGGCCAGGGCCTGCTTGGTGTAGGGCATCTGGGTGGTCTGGTCGCCCGTGCCGTCGAGGCCGACCACCAGACCGTAGCCGGTCAACTGGTTGCTGCGCACGCCCTGGAT	GCGCCCGCGCCGCCCACCGCCATGTTGCCCTGCGCGAGCGCGTACACCTGGCCGTCGGCGCCCTTCAGCGGCGTGAGCAGCAGCGTGCCGCCGCGCAGGCTCTTCGCATTGCCGAGCGACGACACCGTCACGTCGATCGCCTCGCCCGGCCGCGCGAACGGCGGCAGCGTC-GCCGTCACCATCACCGCGGCGACGTTCTTCAGCTGCATGTTCGTCATCGCCGACGAGCCGCCGCCGTTGGCCGAGCCGTTGTTGATCGAGATGCCGAGGTTCGCGAGCATGTTCGCGAGCGTCTGCGTCGTGAACGGCGTCTGCATCGTCTGGTCGCCCGTGCCGTCGAGGCCGACGACGAGGCCGTAGCCGATCAGCGGGTTGTCGCGCACGCCCTGGAT
NODE_27_length_68219_cov_33.2521	VFG011368(gi:115422796)	(fliF) flagellar M-ring protein [Flagella (CVF382)] [Bordetella avium 197N]	7.68362e+12	177	5e-18	AGCCGGACTACAAGGTGCTGTTCTCCAATCTGAGCGACAAGGATGGTGGCGCCATCGTCGCCCAGCTGTCGCAGATGAACGTGCCATACCGCTACA-CGGAAGGCGGCGGCGCCATCCTCATCCCGTCCGACCGCGTGCACGATGTGCGCCTGAAGCTGGCCACCCAGGGCCTGCCC	AGCCGGACTACAAGGTGCTGTTCTCCAATCTGGATGACCGTGACGGCGGCGCCATCGTCACCGCCTTGACCCAGATGAACGTGCCCTATCGCTTTAGCGACAA-CGGCGGCGCAATCCTGGTGCCGGGCAACCGTGTCTACGATCTGCGCATGCAGCTGGCCGGCCAGGGGCTACCC
NODE_27_length_68219_cov_33.2521	VFG025703(gi:162210073)	(flgI) flagellar basal body P-ring biosynthesis protein FlgA [Flagella (CVF643)] [Burkholderia pseudomallei 1710b]	7.20102e+12	393	6e-17	GCGCCGGCGCCGCCGACCACGAGGTTGCCCTGGGCCAGCGCGTAGATCTCGCCGTCGGCACCGCGCAGCGGCGTGGTCACCAGGGTGCCGCCCTTGAGCGACTTGGCATTGCCCACGGAGGAGACGACCACGTCGATGGTCTGGCCTGGCTGGGCAAAGGCCGGCAGC-TCGGCGGTGACGATCACGGCCGCCACGTTCTTGAGCTGCA-----G-C-T-------G-G-C-CCG-CGTTGCCTGTGGCG--G-GCAGCGAGATGCCCATCTGCTCCAGGTAGTTGGCCAGGGCCTGCTTGGTGTAGGGCATCTGGGTGGTCTGGTCGCCCGTGCCGTCGAGGCCGACCACCAGACCGTAGCCGGTCAACTGGTTGCTGCGCACGCCCTGGAT	GCGCCCGCGCCGCCCACCGCCATGTTGCCCTGCGCGAGCGCGTACACCTGGCCGTCGGCGCCCTTCAGCGGCGTGAGCAGCAGCGTGCCGCCGCGCAGGCTCTTCGCATTGCCGAGCGACGATACCGTCACGTCGATCGCCTCACCCGGCCGCGCGAACGGCGGCAGCGTC-GCCGTCACCATCACCGCGGCGACGTTCTTCAGCTGCATGTTCGTCATCGCCGACGAGCCGCCGCCGTTGGCCGAGCCGTTGTTGATCGAGATGCCGAGGTTCGCGAGCATGTTCGCGAGCGTCTGCGTCGTGAACGGCGTCTGCATCGTCTGGTCGCCCGTGCCGTCGAGGCCGACGACGAGGCCGTAGCCGATCAGCGGGTTGTCGCGCACGCCCTGGAT
NODE_27_length_68219_cov_33.2521	VFG025702(gi:126451759)	(flgI) flagellar basal body P-ring protein [Flagella (CVF643)] [Burkholderia pseudomallei 1106a]	7.20102e+12	393	6e-17	GCGCCGGCGCCGCCGACCACGAGGTTGCCCTGGGCCAGCGCGTAGATCTCGCCGTCGGCACCGCGCAGCGGCGTGGTCACCAGGGTGCCGCCCTTGAGCGACTTGGCATTGCCCACGGAGGAGACGACCACGTCGATGGTCTGGCCTGGCTGGGCAAAGGCCGGCAGC-TCGGCGGTGACGATCACGGCCGCCACGTTCTTGAGCTGCA-----G-C-T-------G-G-C-CCG-CGTTGCCTGTGGCG--G-GCAGCGAGATGCCCATCTGCTCCAGGTAGTTGGCCAGGGCCTGCTTGGTGTAGGGCATCTGGGTGGTCTGGTCGCCCGTGCCGTCGAGGCCGACCACCAGACCGTAGCCGGTCAACTGGTTGCTGCGCACGCCCTGGAT	GCGCCCGCGCCGCCCACCGCCATGTTGCCCTGCGCGAGCGCGTACACCTGGCCGTCGGCGCCCTTCAGCGGCGTGAGCAGCAGCGTGCCGCCGCGCAGGCTCTTCGCATTGCCGAGCGACGACACCGTCACGTCGATCGCCTCACCCGGCCGCGCGAACGGCGGCAGCGTC-GCCGTCACCATCACCGCGGCGACGTTCTTCAGCTGCATGTTCGTCATCGCCGACGAGCCGCCGCCGTTGGCCGAGCCGTTGTTGATCGAGATGCCGAGGTTCGCGAGCATGTTCGCGAGCGTCTGCGTCGTGAACGGCGTCTGCATCGTCTGGTCGCCCGTGCCGTCGAGGCCGACGACGAGGCCGTAGCCGATCAGCGGGTTGTCGCGCACGCCCTGGAT
NODE_27_length_68219_cov_33.2521	VFG002515(gb|YP_106904)	(flgI) flagellar P-ring protein precursor FlgI [Flagella (VF0430)] [Burkholderia pseudomallei K96243]	7.20102e+12	393	6e-17	GCGCCGGCGCCGCCGACCACGAGGTTGCCCTGGGCCAGCGCGTAGATCTCGCCGTCGGCACCGCGCAGCGGCGTGGTCACCAGGGTGCCGCCCTTGAGCGACTTGGCATTGCCCACGGAGGAGACGACCACGTCGATGGTCTGGCCTGGCTGGGCAAAGGCCGGCAGC-TCGGCGGTGACGATCACGGCCGCCACGTTCTTGAGCTGCA-----G-C-T-------G-G-C-CCG-CGTTGCCTGTGGCG--G-GCAGCGAGATGCCCATCTGCTCCAGGTAGTTGGCCAGGGCCTGCTTGGTGTAGGGCATCTGGGTGGTCTGGTCGCCCGTGCCGTCGAGGCCGACCACCAGACCGTAGCCGGTCAACTGGTTGCTGCGCACGCCCTGGAT	GCGCCCGCGCCGCCCACCGCCATGTTGCCCTGCGCGAGCGCGTACACCTGGCCGTCGGCGCCCTTCAGCGGCGTGAGCAGCAGCGTGCCGCCGCGCAGGCTCTTCGCATTGCCGAGCGACGACACCGTCACGTCGATCGCCTCACCCGGCCGCGCGAACGGCGGCAGCGTC-GCCGTCACCATCACCGCGGCGACGTTCTTCAGCTGCATGTTCGTCATCGCCGACGAGCCGCCGCCGTTGGCCGAGCCGTTGTTGATCGAGATGCCGAGGTTCGCGAGCATGTTCGCGAGCGTCTGCGTCGTGAACGGCGTCTGCATCGTCTGGTCGCCCGTGCCGTCGAGGCCGACGACGAGGCCGTAGCCGATCAGCGGGTTGTCGCGCACGCCCTGGAT
NODE_27_length_68219_cov_33.2521	VFG019797(gi:218892956)	(flgE) flagellar hook protein FlgE [Flagella (CVF521)] [Pseudomonas aeruginosa LESB58]	9.72222e+12	36	6e-07	GACGAAGAAGCCGTTGCCGTTGATGGCCACGTCCAG	GACGAAGAAGCCGTTGCCGTTGATGGCCAGGTCCAG
NODE_27_length_68219_cov_33.2521	VFG014189(gi:116049009)	(flgE) flagellar hook protein FlgE [Flagella (CVF521)] [Pseudomonas aeruginosa UCBPP-PA14]	9.72222e+12	36	6e-07	GACGAAGAAGCCGTTGCCGTTGATGGCCACGTCCAG	GACGAAGAAGCCGTTGCCGTTGATGGCCAGGTCCAG
NODE_27_length_68219_cov_33.2521	VFG001238(gb|NP_249771)	(flgE) flagellar hook protein FlgE [Flagella (VF0273)] [Pseudomonas aeruginosa PAO1]	9.72222e+12	36	6e-07	GACGAAGAAGCCGTTGCCGTTGATGGCCACGTCCAG	GACGAAGAAGCCGTTGCCGTTGATGGCCAGGTCCAG
NODE_27_length_68219_cov_33.2521	VFG011311(gi:33601547)	(flgK) flagellar hook-associated protein [Flagella (CVF382)] [Bordetella bronchiseptica RB50]	1	32	2e-06	CTGGTCGCGCTGGTCCAGCAGGTCGTTGGGCG	CTGGTCGCGCTGGTCCAGCAGGTCGTTGGGCG
NODE_27_length_68219_cov_33.2521	VFG011310(gi:33596145)	(flgK) flagellar hook-associated protein [Flagella (CVF382)] [Bordetella parapertussis 12822]	1	32	2e-06	CTGGTCGCGCTGGTCCAGCAGGTCGTTGGGCG	CTGGTCGCGCTGGTCCAGCAGGTCGTTGGGCG
NODE_27_length_68219_cov_33.2521	VFG011309(gi:33592485)	(flgK) flagellar hook-associated protein [Flagella (CVF382)] [Bordetella pertussis Tohama I]	1	32	2e-06	CTGGTCGCGCTGGTCCAGCAGGTCGTTGGGCG	CTGGTCGCGCTGGTCCAGCAGGTCGTTGGGCG
NODE_27_length_68219_cov_33.2521	VFG014070(gi:77461525)	(chpA) CheA Signal Transduction Histidine Kinases (STHK) [Type IV pili twitching motility related proteins (CVF519)] [Pseudomonas fluorescens Pf0-1]	8.18182e+12	66	3e-05	GCCGGGCTTCTCCACGGCCGATGTGGTGACCGACGTGTCCGGGCGCGGCGTGGGCATGGACGTGGT	GCCAGGCTTTTCCACGGCCGAGAAAATCACCCAGATTTCCGGGCGCGGCGTGGGCATGGACGTGGT
NODE_29_length_67660_cov_29.7501	VFG014905(gi:146280865)	(algC) phosphomannomutase [Alginate biosynthesis (CVF522)] [Pseudomonas stutzeri A1501]	7.72477e+12	545	9e-80	GTGGTGGACTGCGGCAACGGCGTGGCCGGTG-CCTCGGCGCCC-GGCATCTTCCGCGCCCTGGGCTGCGAGGTGATCGAACTGTTCTCCGAAGTGGACGGTGAATTCCCCAACCACCATCCCGACCCCAGCAAGCCCGAGAACCTGCGCGACGTGATCG--AGGCGCTGCGCACCTCGGACGCCGAACTGGGCCTGGCCTTCGACGGTGACGGCGACCGCCTGGGCATCGTCACCAAGGACGGCCAGAACATCTTCCCCGACCGCCAGATGATGCTGTTCGCCAAGGACGTGCTCTCGCGCGTGCCGGGCGGCAGCATCGTCTACGACGTCAAATGCACGCAGCGCCTGGCGCCCGC-CATCCGCGAGGCCGGGGGCGAGCCC-GTGATGTTCAAGACC…	GTGGTCGACTGCGGCAACGGTGTGGCCGGCGTCATC-GCGCCCAAGC-TGATCGAGGCCCTGGGCTGCACGGTGATCCCGCTGTACTGCGAGGTCGACGGCAACTTCCCCAATCACCACCCCGATCCCGGCAAGCCGGAGAACCTGGTCGACCTGATCGCCAAG-G-TGAAATCCGAGAAGGCTGATCTTGGTCTGGCCTTCGACGGCGACGGCGATCGCGTCGGCGTGGTGACCAACGCCGGCACCATGATCTACCCGGACCGCCTGCTGATGCTGTTCGCCAAGGACGTGGTTTCGCGCAATCCAGGCGCCGACATCATCTTTGACGTCAAATGCACCCGCCGCCTGAC-CCCGCTGATCAGCGGCTATGGCGGC-CGCCCGGTGATGTGGAAGACC…
NODE_29_length_67660_cov_29.7501	VFG014904(gi:146309393)	(algC) Phosphomannomutase [Alginate biosynthesis (CVF522)] [Pseudomonas mendocina ymp]	7.66187e+12	556	3e-75	TCAAGATCGTGGTGGACTGCGGCAACGGCGTGGCCGGTGCCTCGGCGCCCGGCATCT-TCCG-CGCCCTGGGCTGCGAG-GTGATCGAACTGTTCTCCGAAGTGGACGGTGAATTCCCCAACCACCATCCCGACCCCAGCAAGCCCGAGAACCTGCGCGACGTGATCGAGGCGCTGCG-CA-CCTCGGACGCCGAACTGGGCCTGGCCTTCGACGGTGACGGCGACCGCCTGGGCATCGTCACCAAGGACGGCCAGAACATCTTCCCCGACCGCCAGATGATGCTGTTCGCCAAGGACGTGCTCTCGCGCGTGCCGGGCGGCAGCATCGTCTACGACGTCAAATGCACGCAGCGCCTGGCGCCCGC-CATCCGCGAGGCCGGGGGCGAGCCC-GTGATG…	TCAAGGTGGTGGTCGATTGCGGCAATGGCGCGGCCGG--CGTGATCGCCCCGCAACTGATCGAGGCGCTGGGCTGC-AGCGTCATCCCGCTGTTCTGCGAAGTGGACGGCACCTTCCCCAATCACCACCCGGACCCGGGCAAGCCGGAGAACCTGGTCGATCTGATCG-CCCGC-GTGAAAGCCGAGAACGCCGACCTCGGCCTGGCCTTCGACGGCGACGGCGACCGCGTCGGCGTGGTGACCAACACCGGCAACATCGTCTACCCCGATCGCCTGCTGATGCTGTTCGCCAAGGACGTGGTATCGCGCAACCCGGGCGCCGACATCATCTTCGACGTCAAATGCACCCGTCGCCTGAC-TCCGCTGATCAGCGGCTACGGCGGC-CGCCCGGTGATG…
NODE_29_length_67660_cov_29.7501	VFG014900(gi:148550397)	(algC) Phosphomannomutase [Alginate biosynthesis (CVF522)] [Pseudomonas putida F1]	7.59425e+12	557	4e-68	TCAAGATCGTGGTGGACTGCGGCAACGGCGTGGCCGGTGCCTCGGCGCCCGGCATCT-TCCG-CGCCCTGGGCTGCGAGGTGATCGAACTGTTCTCCGAAGTGGACGGTGAATTCCCCAACCACCATCCCGACCCCAGCAAGCCCGAGAACCTGCG-CGACGTGATCG--AGGCGCTGCGCACCTCGGACGCCGAACTGGGCCTGGCCTTCGACGGTGACGGCGACCGCCTGGGCATCGTCACCAAGGACGGCCAGAA-CATCTTCCCCGACCGCCAGATGATGCTGTTCGCCAAGGACGTGCTCTCGCGCGTGCCGGGCGGC-AGCATCGTCTACGACGTCAAATGCACGCAGCGCCTGGCGCCCGCC-ATCCGCGAGGCCGGGGGCGAGC-CCGTGA…	TCAAGGTGGTGGTGGACTGCGGCAACGGCGCCGCCGG--CGTGATTGCACCGCAACTGATCGAAGCCCTGGGCTGCGAAGTGATCCCGCTGTTCTGCGAGGTCGACGGCAACTTCCCCAACCACCACCCGGACCCGGGCAAGCCGGAGAACCT-CGAAGACCTGATCGCCAAGGTCAAGGAAAC-CGG-TGCCGATATCGGCCTGGCCTTCGACGGTGACGGCGACCGCGTCGGCGTGGTGACCAACACCGGC-AGCATCGTCTACCCCGACCGCCTGCTGATGCTGTTTGCCCAGGACGTGCTGTCGCGCAACCCGGGCGCCGAG-ATCATCTTCGACGTCAAATGCACCCGCCGCCTGAC-CCCGCTGATCGAACAGCACGGTGGC-AGCGCCTTGA…
NODE_29_length_67660_cov_29.7501	VFG015760(gi:167036324)	(algC) Phosphomannomutase [Alginate biosynthesis (CVF522)] [Pseudomonas putida GB-1]	7.53131e+12	559	2e-61	TCAAGATCGTGGTGGACTGCGGCAACGGCGTGGCCGGTGCCTCGGCGCCCGGCATCT-TCCG-CGCCCTGGGCTGCGAGGTGATCGAACTGTTCTCCGAAGTGGACGGTGAATTCCCCAACCACCATCCCGACCCCAGCAAGCCCGAGAACCTGCG-CGACGTGATCG--AGGCGCTGCGCACCTCGGACGCCGAACTGGGCCTGGCCTTCGACGGTGACGGCGACCGCCTGGGCATCGTCACCAAGGACGGCCAGAA-CATCTTCCCCGACCGCCAGATGATGCTGTTCGCCAAGGACGTGCTCTCGCGCGTGCC-GG-GCGGCAGCATCGTCTACGACGTCAAATGCACGCAGCGCCTGGCGCCCGCC-ATCC-GCGAGGCCGGGGGCGAGCCCGTG…	TCAAGGTGGTGGTGGACTGCGGCAACGGCGCCGCCGG--CGTGATCGCACCGCAGCTGATCGAAGCCCTGGGCTGCGAAGTGATCCCGCTGTTCTGCGAGGTCGACGGCAACTTCCCCAACCACCACCCAGACCCAGGCAAGCCGGAAAACCT-CGAAGACCTGATCGCCAAGGTCAAGGAAAC-CGG-CGCTGACATCGGCCTGGCCTTCGACGGTGACGGCGACCGCGTCGGCGTGGTGACCAAC-ACGGGCAGCATCGTCTACCCCGACCGCCTGCTGATGCTGTTTGCCCAGGATGTACTGGCGCGCAACCCCGGTGCCG-AG-ATTATCTTCGACGTCAAATGCACCCGTCGCCTGAC-CCCGCTGATCGAGCAACACGGCGGCCGCGCGC-TG…
NODE_29_length_67660_cov_29.7501	VFG014897(gi:66043489)	(algC) Phosphomannomutase [Alginate biosynthesis (CVF522)] [Pseudomonas syringae pv. syringae B728a]	7.41007e+12	556	7e-51	AAGATCGTGGTGGACTGCGGCAACGGCGTGGCCGGTGCCTCGGCGCCCGGCATCT-TCCG-CGCCCTGGGCTGCGAGGTGATCGAACTGTTCTCCGAAGTGGACGGTGAATTCCCCAACCACCATCCCGACCCCAGCAAGCCCGAGAACCTGCGCGACGTGATCG--AGGCGCTGCGCACCTCGGACGCCGAACTGGGCCTGGCCTTCGACGGTGACGGCGACCGCCTGGGCATCGTCACCAAGGACGGCCAGAACAT-CT-T-CCCCGACCGCCAGATGATGCTGTTCGCCAAGGACGTGCTCTCGCGCGTGCCGGGCGGCAGCATCGTCTACGACGTCAAATGCACGCAGCGCCTGGCGCCCGC-CATCCGCGAGGCCGGGGGCGAGCCCGTGATGT…	AAGGTCGTGGTCGACTGCGGTAACGGCGCGGC-AG-GCGTGATCGCTCCGCAACTGATCGAAGCGCTGGGCTGTGAAGTGATTTCCCTGTTCGCGGAAGTGGATGGCAACTTCCCCAACCATCACCCGGATCCGGGCAAGCTGGAAAACCTGCAGGACTTGATCGCCAAGGTCAAGGAAAC-CGG-TGCCGACCTGGGCCTGGCTTTCGACGGTGACGGCGACCGTGTCGGTGTCGTGACCAACGCAGG-C--AACGTGGTGTACCCGGACCGCCTGTTGATGCTGTTCGCGCTGGACGTGCTCAAGCGCAATCCGGGTGCCGACATCATTTTCGACGTCAAATGCACACGCCGCCTGAC-TCCGCTGATCAGCGAGCATGGCGGCCGTCCGGTGATGT…
NODE_33_length_56185_cov_29.529	VFG044225(gi:104781603)	(bauE) ferric siderophore ABC transporter ATP-binding protein BauE [pseudomonine (IA004)] [Pseudomonas entomophila L48]	1	29	8e-05	ATCGGCCCCAACGGCGCCGGCAAGACCAC	ATCGGCCCCAACGGCGCCGGCAAGACCAC
NODE_36_length_53791_cov_30.6273	VFG015403(gi:152984454)	(icmF1) hypothetical protein [Hcp secretion island-1 encoded type VI secretion system (H-T6SS) (CVF535)][Pseudomonas aeruginosa PA7]	7.73512e+12	521	4e-77	GCGCTACATCTACCAGCTGCCCTGGTACCTGATCATCGGCTCGCCGGGTTCGGGCAAGACCACGGCCCTGATCAACTCGGGGCTGGACTTCCCGCTGGCGGCCCAGTTCGGCAAGC-GCGCCATCCCCGGCATGGGCGGCACGCGCAACTGCGACTGGTGGTTCACCGACCAAGCCGTGCTGCTGGACACGGCCGGCCGCTACACCACCCAGGAAAGCGATGCGGAGCAGGACAAGGCTGCCTGGAAGGGCTTCATGCAGCTGCTCAGGCGCTTTCGCGGACGCCAGCCGGTCAACGGCG--T-CATCGTCACGCTCAGCGTGCAGGAGCTGCT-CAGCAGCAGCGATACCGAGCGTGCCCAGCTGGCCCAGCTGATCGGCCTGCGCCTG-AGCGAGCT…	GCGCAACCTGTACGAGCTGCCCTGGTACGTGATCATCGGCCCGCCCGGTTCGGGCAAGACCACCGCGCTGATGAACTCCGGCCTGGACTTCCCGCTCGCCGCGCAGATGGGC-GCCGGGGCGATCCGCGGGGTCGGCGGCACGCGCAACTGCGACTGGTGGTTCACCGACGAAGCGGTGCTGCTGGACACCGCCGGCCGCTATACCACCCAGGACAGCCACGCCCAGGTGGACAAGGCCGCCTGGCTGGGCTTCCTCGACCTGCTCAAGACCCAGCGCAAGCGCCGTCCCATCGATGGCGCGTTCATCGCCA---TCAGCCTCTCCGACCTGCTGCTGG-GCAGCGACGCCGAGCGCGCCGCCCACGCCCAGGCGATCCGCGCGCGGATCCAG-GAGCT…
NODE_36_length_53791_cov_30.6273	VFG015404(gi:116053797)	(icmF1) hypothetical protein [Hcp secretion island-1 encoded type VI secretion system (H-T6SS) (CVF535)][Pseudomonas aeruginosa UCBPP-PA14]	7.67754e+12	521	4e-72	GCGCTACATCTACCAGCTGCCCTGGTACCTGATCATCGGCTCGCCGGGTTCGGGCAAGACCACGGCCCTGATCAACTCGGGGCTGGACTTCCCGCTGGCGGCCCAGTTCGGCAAGC-GCGCCATCCCCGGCATGGGCGGCACGCGCAACTGCGACTGGTGGTTCACCGACCAAGCCGTGCTGCTGGACACGGCCGGCCGCTACACCACCCAGGAAAGCGATGCGGAGCAGGACAAGGCTGCCTGGAAGGGCTTCATGCAGCTGCTCAGGCGCTTTCGCGGACGCCAGCCGGTCAACGGCG--T-CATCGTCACGCTCAGCGTGCAGGAGCTGCT-CAGCAGCAGCGATACCGAGCGTGCCCAGCTGGCCCAGCTGATCGGCCTGCGCCTG-AGCGAGCT…	GCGCAACCTGTACGAGTTGCCCTGGTACGTGATCATCGGCCCGCCCGGTTCGGGCAAGACCACCGCGCTGATGAACTCCGGCCTGGACTTCCCGCTCGCCGCACAGATGGGC-GCCGGGGCGATCCGCGGGGTCGGCGGCACGCGCAACTGCGACTGGTGGTTCACCGACGAAGCGGTGCTGCTGGACACCGCCGGCCGCTATACCACCCAGGACAGCCACGCCCAGGTGGACAAGGCCGCCTGGCTGGGCTTCCTCGACCTGCTCAAGACCCAGCGCAAGCGCCGCCCCATCGATGGCGCGTTCATCGCCA---TCAGCCTTTCCGACCTGCTGCTGG-GCAGCGACGCCGAGCGCGCCGCCCATGCCCAGGCGATCCGCGCGCGCATCCAG-GAGCT…
NODE_36_length_53791_cov_30.6273	VFG019993(gi:218888822)	(icmF1) hypothetical protein [Hcp secretion island-1 encoded type VI secretion system (H-T6SS) (CVF535)][Pseudomonas aeruginosa LESB58]	7.63916e+12	521	1e-68	GCGCTACATCTACCAGCTGCCCTGGTACCTGATCATCGGCTCGCCGGGTTCGGGCAAGACCACGGCCCTGATCAACTCGGGGCTGGACTTCCCGCTGGCGGCCCAGTTCGGCAAGC-GCGCCATCCCCGGCATGGGCGGCACGCGCAACTGCGACTGGTGGTTCACCGACCAAGCCGTGCTGCTGGACACGGCCGGCCGCTACACCACCCAGGAAAGCGATGCGGAGCAGGACAAGGCTGCCTGGAAGGGCTTCATGCAGCTGCTCAGGCGCTTTCGCGGACGCCAGCCGGTCAACGGCG--T-CATCGTCACGCTCAGCGTGCAGGAGCTGCT-CAGCAGCAGCGATACCGAGCGTGCCCAGCTGGCCCAGCTGATCGGCCTGCGCCTG-AGCGAGCT…	GCGCAACCTGTACGAGTTGCCCTGGTACGTGATCATCGGCCCGCCCGGTTCGGGCAAGACCACCGCGCTGATGAATTCCGGCCTCGACTTCCCGCTCGCCGCGCAGATGGGC-GCCGGGGCGATCCGCGGGGTCGGCGGCACGCGCAACTGCGACTGGTGGTTCACCGACGAAGCGGTGCTGCTGGACACCGCCGGCCGCTATACCACCCAGGACAGCCACGCCCAGGTGGACAAGGCCGCCTGGCTGGGCTTCCTCGACCTGCTCAAGACCCAGCGCAAGCGCCGCCCCATCGATGGCGCGTTCATCGCCA---TCAGCCTTTCCGACCTGCTGCTGG-GCAGCGACGCCGAGCGCGCCGCCCATGCCCAGGCGATCCGCGCGCGCATCCAG-GAGCT…
NODE_36_length_53791_cov_30.6273	VFG002063(gb|NP_248767)	(icmF1/tssM1) type VI secretion system protein IcmF1 [HSI-I (VF0334)] [Pseudomonas aeruginosa PAO1]	7.61996e+12	521	4e-67	GCGCTACATCTACCAGCTGCCCTGGTACCTGATCATCGGCTCGCCGGGTTCGGGCAAGACCACGGCCCTGATCAACTCGGGGCTGGACTTCCCGCTGGCGGCCCAGTTCGGCAAGC-GCGCCATCCCCGGCATGGGCGGCACGCGCAACTGCGACTGGTGGTTCACCGACCAAGCCGTGCTGCTGGACACGGCCGGCCGCTACACCACCCAGGAAAGCGATGCGGAGCAGGACAAGGCTGCCTGGAAGGGCTTCATGCAGCTGCTCAGGCGCTTTCGCGGACGCCAGCCGGTCAACGGCG--T-CATCGTCACGCTCAGCGTGCAGGAGCTGCT-CAGCAGCAGCGATACCGAGCGTGCCCAGCTGGCCCAGCTGATCGGCCTGCGCCTG-AGCGAGCT…	GCGCAACCTGTACGAGTTGCCCTGGTACGTGATCATCGGCCCGCCCGGTTCGGGCAAGACCACCGCGCTGATGAATTCCGGCCTCGACTTCCCGCTCGCCGCGCAGATGGGC-GCCGGGGCGATCCGCGGGGTCGGCGGCACGCGCAACTGCGACTGGTGGTTCACCGACGAAGCGGTGCTGCTGGACACCGCCGGCCGCTATACCACCCAGGACAGCCACGCCCAGGTGGACAAGGCCGCCTGGCTGGGCTTCCTCGACCTGCTCAAGACCCAGCGCAAGCGCCGCCCCATCGATGGCGCGTTCATCGCCA---TCAGCCTTTCCGACCTGCTGCTGG-GCAGCGACGCCGAGCGCGCCGCCCATGCCCAGGCGATCCGCGCACGCATCCAG-GAGCT…
NODE_36_length_53791_cov_30.6273	VFG015410(gi:146307341)	(icmF1) ImcF domain protein [Hcp secretion island-1 encoded type VI secretion system (H-T6SS) (CVF535)][Pseudomonas mendocina ymp]	7.57914e+12	537	1e-63	GCGCTACATCTACCAGCTGCCCTGGTACCTGATCATCGGCTCGCCGGGTTCGGGCAAGACCACGGCCCTGATCAACTCGGGGCTGGACTTCCCGCTGGCGGCCCAGTTCGGCAAGC-GCGCCATCCCCGGCATGGGCGGCACGCGCAACTGCGACTGGTGGTTCACCGACCAAGCCGTGCTGCTGGACACGGCCGGCCGCTACACCACCCAGGAAAGCGATGCGGAGCAGGACAAGGCTGCCTGGAAGGGCTTCATGCAGCTGCTCAGG--C--GCTTTCGCGGACGCCAGCCGGTCAACGGCGTCATCGTCAC-GC--TCAGCGTGCAGGAGCTGCT-CAGCAGCAGCGATACCGAGCGTGCCCAGCTGGCCCAGCT-GATCGGCCTGCGCCTG-AGC…	GCGCAACCTCTACGAGCTGCCCTGGTACGTGATCATCGGGCCGCCCGGTTCGGGCAAGACCACCGCGCTGGTCAACTCCGGGCTCAACTTCCCCCTGGCCGAGCATATGGGC-GGCGGCGCCATCCGTGGCGTCGGCGGCACGCGCAACTGCGACTGGTGGTTCACCGACGAGGCCGTGCTGCTGGATACCGCCGGCCGCTACACCACCCAGGACAGCCACGCCGAGGTGGACAAGGCCGCCTGGCTGGGCTTTCTCGACCTGCTCAAGAACCAGCGTAAGCGC-CGCC--CCA-TCGACGGCG-CAT--TCATTGCCATCAGCCTGTCCGACCTGCTGCTGG-GCAGCGAGAGCGAGCGCGCCGCCCATGCCC-GTTCGATCCGCGCGCGGGTGCAG-…
NODE_36_length_53791_cov_30.6273	VFG015409(gi:70733364)	(icmF1) hypothetical protein [Hcp secretion island-1 encoded type VI secretion system (H-T6SS) (CVF535)][Pseudomonas fluorescens Pf-5]	7.51423e+12	527	2e-55	TCTACCAGCTGCCCTGGTACCTGATCATCGGCTCGCCGGGTTCGGGCAAGACCACGGCCCTGATCAACTCGGGGCTGGACTTCCCGCTGGCGGCCCAGTTCGGCAAGC-GCGCCATCCCCGGCATGGGCGGCACGCGCAACTGCGACTGGTGGTTCACCGACCAAGCCGTGCTGCTGGACACGGCCGGCCGCTACACCACCCAGGAAAGCGATGCGGAGCAGGACAAGGCTGCCTGGAAGGGCTTCAT-G-CA-GCTG----CTCAGGCGCTTTCGCGGACGCCAGCCGGTCAACGGCGTCATCGTCACGCTCAGCGTGCAGGA---GCTGCTCAGCAGC-A-GCGATACCGAGCGTGCCCAGCTGGCCCAGCTGATCGGCCTGCGCCTGAGCGAGCTG…	TCTACGAGCTGCCGTGGTACGTGATCATCGGTCCGCCGGGTTCCGGCAAGACCACCGCACTGGTCAATTCCGGCCTGCATTTCCCCCTGGCCGCCCAGTTGGGC-GCCGGTGCCGTACGCGGCGTGGGCGGCACCCGCAACTGCGACTGGTGGTTCACCGACCAGGCCGTGCTGCTCGATACCGCCGGCCGCTACACCACTCAGGACAGCCATGCCACGGTGGACAAGGCAGCCTGGCTGGGCTTTCTCGACCTGCTGAAAACCCAG-CGCT--CGCGG-CG---GCCGATCGATGGCGCCTTCGTTGCCATCAGCCTCTCCGACCTGCTGCTCGGCAGCGAAGCGG-AGCGCGC-TGCCCA-C-GCCGCAGC-GATCCGCCTGCGGATTCAAGAGCTG…
NODE_36_length_53791_cov_30.6273	VFG019994(gi:229593378)	(icmF1) hypothetical protein [Hcp secretion island-1 encoded type VI secretion system (H-T6SS) (CVF535)][Pseudomonas fluorescens SBW25]	8.47926e+12	217	1e-53	CGCTACATCTACCAGCTGCCCTGGTACCTGATCATCGGCTCGCCGGGTTCGGGCAAGACCACGGCCCTGATCAACTCGGGGCTGGACTTCCCGCTGGCGGCCCAGTTCGGCAAGC-GCGCCATCCCCGGCATGGGCGGCACGCGCAACTGCGACTGGTGGTTCACCGACCAAGCCGTGCTGCTGGACACGGCCGGCCGCTACACCACCCAGGAAAGC	CGCAACCTCTACGAGCTGCCGTGGTACGTGATCATCGGCCCGCCGGGTTCGGGCAAGACCACGGCGCTGGTCAACTCCGGGCTGCATTTTCCGCTGGCTGCGCAGCTGGGC-GCCGGTGCCGTGCGCGGCGTCGGCGGTACGCGCAACTGCGACTGGTGGTTCACCGATCAAGCCGTGTTGCTCGACACCGCCGGCCGCTACACCACTCAGGACAGC
NODE_39_length_51391_cov_30.4586	VFG025879(gi:170731595)	(tsr) methyl-accepting chemotaxis sensory transducer [Flagella (CVF643)] [Burkholderia cenocepacia MC0-3]	7.44083e+12	676	4e-67	CTCGACCAGGGCCGCGTTCTGCTGGGTCATCTGGTCCATCTGCGTGACGGCCTGGTTGACCTGCTCGATACCGGCCGTCTGCTCAT-GGCTGGCGGCCGAGATCTCGCCCATGATGTCGGTCACGCGGCGCAC-GCTGGCCACGATCTCCTCCATGGTCTTGCCGGC-CGAATCGACCTGGGCGCTG-CCTTCC-TCGACCTTGCCCACCGAGTCGTCGATGAGCTGCTTGATCTCCTTGGCGGCGG-CGGCCGAGCGCTGGGCCAGGGTGCGCACTTCCGAGGCGACGACGGCAAAGCCCCGGCCCTGGTCGCCGGCGCGGGCCGCTTCCACGGCGGCATTCAGCGCCAGGATGTTGGTCTGGAAGGCGATGGAGTCGATGACGCCGATGATGTCCAC…	CTCGACGAGCGCCGCGTTCTGCTGCGTGACCGCATCCATCTGGCCGACCGCACGGTTGACCTGCTCGATGCCGGTCGACTGCTCGTCGGAT-GCCGCGCTGATCTCGCCCATGATGTCGGTCACGCGGCGCACCGCCTG-CACGATCTCGTCCATCGTCGCGCCGGCGCGTG-CGAC--GAGCGCCGACCCGCTGTCGACCTTCTCGGCCGAATCGCCGATCAGCTGCTTGATTTCCTTCGCGGCGCTCGCGCT-GCGCTGCGCGAGCGAACGCACCTCGCCCGCGACCACCGCGAAGCCGCGGCCCTGCTCGCCGGCCCGCGCCGCTTCGACGGCCGCGTTCAGCGCGAGGATGTTGGTCTGGAACGCGATGCCCTCGATCGTGCCGATGATGTCGAC…
NODE_39_length_51391_cov_30.4586	VFG025876(gi:107024392)	(tsr) methyl-accepting chemotaxis sensory transducer [Flagella (CVF643)] [Burkholderia cenocepacia AU 1054]	7.42604e+12	676	2e-65	CTCGACCAGGGCCGCGTTCTGCTGGGTCATCTGGTCCATCTGCGTGACGGCCTGGTTGACCTGCTCGATACCGGCCGTCTGCTCATGGCTGGCGGCCGAGATCTCGCCCATGATGTCGGTCACGCGGCGCAC-GCTGGCCACGATCTCCTCCATGGTCTTGCCGGC-CGAATCGACCTGGGCGCTG-CCTTCC-TCGACCTTGCCCACCGAGTCGTCGATGAGCTGCTTGATCTCCTTGGCGGCGG-CGGCCGAGCGCTGGGCCAGGGTGCGCACTTCCGAGGCGACGACGGCAAAGCCCCGGCCCTGGTCGCCGGCGCGGGCCGCTTCCACGGCGGCATTCAGCGCCAGGATGTTGGTCTGGAAGGCGATGGAGTCGATGACGCCGATGATGTCCACG…	CTCGACGAGCGCCGCGTTCTGCTGCGTGACCGCATCCATCTGGCCGACCGCACGGTTGACCTGCTCGATGCCGGTCGACTGCTCGTCGGAGGCCGCGCTGATCTCGCCCATGATGTCGGTCACGCGGCGCACCGCCTG-CACGATCTCGTCCATCGTCGCGCCGGCGCGCG-CGAC--GAGCGCCGACCCGCTGTCGACCTTCTCGGCCGAATCGCCGATCAACTGCTTGATTTCCTTCGCGGCGCTCGCGCT-GCGCTGCGCGAGCGAACGCACCTCGCCCGCGACCACCGCGAAGCCGCGGCCCTGCTCGCCGGCCCGCGCCGCTTCGACGGCCGCGTTCAGCGCGAGGATGTTGGTCTGGAACGCGATGCCCTCGATCGTGCCGATGATGTCGACG…
NODE_39_length_51391_cov_30.4586	VFG025878(gi:206558537)	(tsr) methyl-accepting chemotaxis protein [Flagella (CVF643)] [Burkholderia cenocepacia J2315]	7.40741e+12	675	9e-64	CTCGACCAGGGCCGCGTTCTGCTGGGTCATCTGGTCCATCTGCGTGACGGCCTGGTTGACCTGCTCGATACCGGCCGTCTGCTCATGGCTGGCGGCCGAGATCTCGCCCATGATGTCGGTCACGCGGCGCACG-CTGGCCACGATCTCCTCCATGGTCTTGCCGGC-CGAATCGACCTGGGCGCTG-CCTTCC-TCGACCTTGCCCACCGAGTCGTCGATGAGCTGCTTGATCTCCTTGGCGGCGG-CGGCCGAGCGCTGGGCCAGGGTGCGCACTTCCGAGGCGACGACGGCAAAGCCCCGGCCCTGGTCGCCGGCGCGGGCCGCTTCCACGGCGGCATTCAGCGCCAGGATGTTGGTCTGGAAGGCGATGGAGTCGATGACGCCGATGATGTCCACG…	CTCGACGAGCGCCGCGTTCTGCTGCGTGACCGCATCCATCTGGCCGACCGCGCGGTTGACCTGCTCGATGCCGGTCGACTGCTCGTCGGACGCGGCGCTGATCTCGCCCATGATGTCGGTCACGCGGCGCACGGCCTG-CACGATTTCTTCCATCGTCGCGCCGGCGCGCG-CGAC--GAGCGCCGACCCGCTGTCGACCTTCTCGGCCGAATCGCCGATCAGCTGCTTGATTTCCTTCGCGGCGCTCGCGCT-GCGCTGCGCGAGCGAGCGCACCTCGCCCGCGACCACCGCGAAGCCGCGACCCTGCTCACCGGCCCGCGCCGCTTCGACGGCCGCGTTCAGCGCGAGGATGTTGGTCTGGAACGCGATGCCCTCGATCGTGCCGATGATGTCGACG…
NODE_39_length_51391_cov_30.4586	VFG025888(gi:83720865)	(tsr) methyl-accepting chemotaxis protein [Flagella (CVF643)] [Burkholderia thailandensis E264]	7.70171e+12	409	7e-55	GCCGCCGATTCCTCGACCAGGGCCGCGTTCTGCTGGGTCATCTG-GTCCATCTGCGTGACGGCCTGGTTGACCTGCTCGATACCGGCCGTCTGCTCATGGCTGGCGGC-CG-AGATCTCGCCCATGATGTCGGTCACGCGGCGCAC-GC-TGGCCACGATCTCCTCCATGGTCTTGCCGGC-CGAATCGACCTGGGCGCTGCCTTCCTCG-ACCTTGCCCACCGAGTCGTCGATGAGCTGCTTGATCTCCTTGGCGGCGG-CGGCCGAGCGCTGGGCCAGGGTGCGCACTTCCGAGGCGACGACGGCAAAGCCCCGGCCCTGGTCGCCGGCGCGGGCCGCTTCCACGGCGGCATTCAGCGCCAGGATGTTGGTCTGGAAGGCGATGGAGTCGATGACGC…	GCCGCGGCTTCCTCGACGAGCGCCGCGTTCTGCTGGGTGA-CGGCGTCCATCTGGCTGACCGCGCGATTCACCTGGACGATGCCCGTCGACTGCTC-T-TCGGACGCCGCGCTGATCTCGCCCATGATGTCGGTCACGCGGCGCACCGCCTGG--ACGATCTCCGCCATCGTCGCGCCCGCGCGC-TCGACGAGCGCGGAGCCG-CTTTGCACCTTGTGCGCGGAGTCGCCGATCAACTGCTTGATCTCCTTGGCGGCCGTCGCGCT-GCGCTGTGCAAGCGAGCGCACCTCGCCCGCGACGACCGCGAAGCCGCGCCCCTGCTCGCCCGCGCGCGCCGCCTCGACGGCCGCGTTCAGCGCGAGGATGTTGGTCTGGAACGCGATTCCTTCGATCGTGC…
NODE_40_length_50036_cov_37.0018	VFG011135(gi:115421673)	(brkB) BrkB [BrkAB system (CVF379)] [Bordetella avium 197N]	8.64407e+12	59	5e-07	GGCCTGGTACCTG-GCCACGGCGGCCGTGGTCTCGGCCTATGGCGCGGCGGGCTCGCTG	GGCCT-GTATCTGAGCCACGGTGG-GGTCGCCTCGGCCTATGGCGCGGCGGGCTCGCTG
NODE_40_length_50036_cov_37.0018	VFG044225(gi:104781603)	(bauE) ferric siderophore ABC transporter ATP-binding protein BauE [pseudomonine (IA004)] [Pseudomonas entomophila L48]	1	29	8e-05	ATCGGCCCCAACGGCGCCGGCAAGACCAC	ATCGGCCCCAACGGCGCCGGCAAGACCAC
NODE_44_length_44817_cov_31.5441	VFG015821(gi:170722704)	(pvdE) cyclic peptide transporter [Pyoverdine (CVF551)] [Pseudomonas putida W619]	7.85171e+12	526	2e-84	GGTCGGCCAGGTGGAAGTAGCGATCGTCATGGGAGATGACCACCAGCAGG--TGGCCCCTGGCGC-GCAGCTCGGGCAGCAGCTCGGTGTAGAACAGGTGGCGGAAGCTCGGGTCCTGGTCGGCCGCCCATTCGTCGAAGACCAGCACGGGCCGGCCCTCCAGATAGGCGTGGACCAGGGCCAGGCGCTTGCGCTGGCCGGTGGACAGGTCGATGGTGCTGAA-GCTGCCGT-TGCGCACGCTGACCTTGTGGGCGATCTCCAGCCGCTGCAGGTAG-GGCAGCGCGGCCTCGGGCAGCGCGGCGGCCTGGCCCTCTTCGCCACCGGCCACCAGGTCCTCGAACAGGTAGAAGTCCGAGAACACCGTGGTGAACAGCTGGCGGTAGTCATCGCGCGTCT…	GGTCGGCGATGTCGAAGTAGCGGTCATCGTGGGAAATGAC-A-ATGATGGTCTTG-CCCAGGCGCTTGAGGTCGGGCAGCAGCTCAGTGTAGAAAATCCGCCGGAAGGTCGGGTCCTGGTCGGCGGCCCATTCATCGAACACCAGCACCGGGCGCTCTTCCAGCCAAGCGTTGATCAGCGCCAGGCGCTTGCGCTGGCCGGTGGACAGGTCGGTGGTGCTGAACGCA-CCGTCCTTG-ACGCTGACCTTGTGGGCGATTTCCAGGCGCTCCAGGTAGCGGTTG-GCGTCTTCGGGGAT-GTG-CG---TGTCCCCCT--GC-ACC----AC-A--TCATCGAACAGGTAGTAGTCGGCGAACACTGTGGTGAACAATTGCCGGTAGTCGTCGCGAACCT…
NODE_44_length_44817_cov_31.5441	VFG016017(gi:152989441)	(pvdF) hypothetical protein [Pyoverdine (CVF551)] [Pseudomonas aeruginosa PA7]	7.42647e+12	816	1e-82	TCT-GGCCATCATCTCCAGCCCCTTGCGCAATGCAGGGAACAGGCTGTGCTGGAAGTTGTTCCAGCGCAGCTCAAGAATCGTGTC-TTGGG-GATCGATGTCGGTGCCCAGCACGTCGGCGATGACTTCGCCGGAGTCGATGCCGTTGTCCACGTAGTGAAAGGATGCGCCGGTCTTGAACAGGGGCGGGACCGG-GCGCTGTTCCATGGTCTTCCAGTCCACGATCTTGTAGCCTTGTGCGCCATGCAGCGCGTCCAGCGTGGCGCAGGCGCCCCGGCGTTCATAGGGCGACTCCAGGCGCGTGATGCCGGGGTGGATGTTGGCGATCCTGCGGTGGAACAGGGCCCCGGGCCGCACGAGCCGGTCCAGGATGACGAGCAGGCCATCCAGCACCACCC…	TCTCGGCCAGCAGCGCCAGGCCTTCGTGCAAGGCCGGGAACAGACTGTCGTTGAAGTTGTTCCAGCGCAGTTCGAGGATGGTGTCGTCGGGAGAT--ATCTTCGTTTTCAGCACGTCATGGAAGACCTCGCCGGAATCGATGCCATTGTCCACGTAGTGGAACGAGGCGCCGGTCAGGTACAAGGGCTCGACCGGCACGCT-TTCCATCGTCGCCCAGTCGACGATCTTCTCTCCCCGCGCGCCATGCAATGCATCCAGGGTCGCCCAGGCGCCGCGCCGTTGGTAGGGCGAGTCGGCGCGGGTGACCCCGGGATGGATATTCATGATCCGCCGGGCGAATGGCGCCCCGGGCCGCACCAGCTCATCGAGGATGACCAGCAGGCCGTCGAGGACGACGA…
NODE_44_length_44817_cov_31.5441	VFG016021(gi:152988552)	(pvdE) PvdE [Pyoverdine (CVF551)] [Pseudomonas aeruginosa PA7]	7.82258e+12	496	1e-76	GGTCGGCCAGGTGGAAGTAGCGATCGTCATGGGAGATGACCACCA-GCAGG--TGGCCCCTGGCGC-GCAGCTCGGGCAGCAGCTCGGTGTAGAACAGGTGGCGGAAGCTCGGGTCCTGGTCGGCCGCCCATTCGTCGAAGACCAGCACGGGCCGGCCCTCCAGAT--AGGCGTGGACCAGGGCCAGGCGCTTGCGCTGGCCGGTGGACAGGTCGATGGTGCTGAAGCTGCCGTTGCGCACGCTGACCTTGTGGGCGATCTCCAGCCGCTGCAGGTAGGGCAGCGCGGCCTCGGGCAGCGCGGCGGCCTGGCCCTCTTCGCCACCGGCCACCAGGTCCTCGAACAGGTAGAAGTCCGAGAACACCGTGGTGAACAGCTGGCGGTAGTCATCGCGCGTCT…	GGTCGGCGCTGTCGAAGTAGCGGTCGTCGTGGGAGAT---CACGATGATGGTCTTGCCCAT-TCGCTTCAGCTCGGGAAGCAGCTCGGTATAGAAGATCCGGCGGAAGGTGGGATCCTGGTCGGCCGCCCACTCGTCGAAGACCAGTACCGGGC-G-CTTCTCGATCCATGCATTGACCAGCGCCAGGCGCTTGCGCTGGCCGGTGGACAGGTCGGTGGTGGTGAAGCTGCCGTCGCTCACGCTGACCTTGTGGGCGATTTCCAGGCGCTTCAGGTAGCGT--C-CGGCTTC---CT-C-CGGCAAT-TGT---TGTTCGCCGTCG---ACGAGGTCGTCGAACAGGTAGTAGTCGGCGAACACGGTGGTGAACAGCTGCCGATAGTCGTCGCGCGCCT…
NODE_44_length_44817_cov_31.5441	VFG016029(gi:70731447)	(pvdE) pyoverdine ABC export system, permease/ATP-binding protein [Pyoverdine (CVF551)] [Pseudomonas fluorescens Pf-5]	7.61324e+12	574	1e-71	CCGGCCTCCATGCGTACGATGCGGTCGGCCAGGTGGAAGTAGCGATCGTCATGGGAGATGACCACCA-GCAGG--TGGCCCCTGGCGC-GCAGCTCGGGCAGCAGCTCGGTGTAGAACAGGTGGCGGAAGCTCGGGTCCTGGTCGGCCGCCCATTCGTCGAAGACCAGCACGGGCCGGCCCTCCAGATAGGCGTGGACCAGGGCCAGGCGCTTGCGCTGGCCGGTGGACAGGTCGATGGTGCTGAAGCTGCCGT-TGCGCACGCTGACCTTGTGGGCGATCTCCAGCCGCTGCAGGTA-GGGCAGCGCGGCCTCGGGCAGCGCGGCGGCCTGGCCCTCTTCGCCACCGGCCACCAGGTCCTCGAACAGGTAGAAGTCCGAGAACACCGTGGTGAACAGC…	CCGGCCTTCATGCGCACCAACTGGTCGGCAATGTCGAAGTAGCGATCGTC--GTG-GCTGATCACGATGATGGTCTTG-CCCAGGCGCTTGAGATCGGGCAGCAGCTCGGTGTAGAAAATCCGCCGGAAGGCCGGGTCCTGGTCGGCGGCCCATTCGTCGAACACCAGCACCGGGCGCTCTTCCAGCCAGGCATTGACCAGGGCCAGGCGCTTGCGCTGGCCGGTGGACAGGTCGGTGGTGGTGAAGGCGCCATCCTTG-ACGCTGACCTTGTGGGCGATTTCCAGGCGGTTCAGGTACTGGGTG-GCGACGTC---CAGCGACTTG-CC-GGCA-T-T--GCC-CTGG--ACCAGGTCGTCGAACAGGTAGTAGTCGGCAAATACCGTGGTGAACAGC…
NODE_44_length_44817_cov_31.5441	VFG016028(gi:104782276)	(pvdE) pyoverdine ABC export system, permease/ATP-binding protein [Pyoverdine (CVF551)] [Pseudomonas entomophila L48]	7.67486e+12	529	2e-69	GCGGCCGGCCTCCATGCGTACGATGCGGTCGGCCAGGTGGAAGTAGCGATCGTCATGGGAGATGACCACCAGCAGGTG-GCCCCTGGCG-CGCAGCTCGGGCAGCAGCTCGGTGTAGAACAGGTGGCGGAA-GCTCGGGTCCTGGTCGGCCGCCCATTCGTCGAAGACCAGCACGGGCCGGCCCTCCAGATAGGCGTGGACCAGGGCCAGGCGCTTGCGCTGGCCGGTGGACAGGTCGATGGTGCTGAAGCTGCCGTTGCGCA-CGCTGACCTTGTGGGCGATCTCCAGCCGCTGCAGGTAGGGCAGCGCGGCCTCGGGCAGCGCGGCGGCCTGGCCCTCTTCGCCACCGGCCACCAGGTCCTCGAACAGGTAGAAGTCCGAGAACACCGTGGTGAACA…	GCGGCCGTTTTCCATGCGCACGATCTGGTCGGCGACATCGAAGTAGCGGTCGTCGTGGGAGATGACGATCAG--GGTGCGGCCCTGGCGTTTGAGGTCCGGCAGGATCTCGGTGTAGAACACCCGGCGAAACGC-CGGGTCCTGGTCGGCCGCCCATTCGTCGAACACCAGCACCGGGCGCCCCTCGATCCAGGCACTGACCAAGGCCAGGCGCTTGCGTTGCCCGGTGGACAGGTCGGTGGTGGTGAAGGCGCCGTCGCGGATCGAT-ACCTTGTGGTCGATCTCCAGGCGCTCCAGATACTGCA---CGGCGTTGGCCGGCACTGCGG---GGCCATCGTTG---------ACCAGGTCGTCGAACAGGTAGTAGTCGGCGAAGATGGTGGTGAACA…
NODE_44_length_44817_cov_31.5441	VFG016027(gi:148546919)	(pvdE) cyclic peptide transporter [Pyoverdine (CVF551)] [Pseudomonas putida F1]	7.68317e+12	505	2e-65	TCCATGCGTACGATGC-GGTCGGCCAGGTGGAAGTAGCGATCGTCATGGGAGATGACCACCAGCAGG--TGGCCCCTGGCGC-GCAGCTCGGGCAGCAGCTCGGTGTAGAACAGGTGGCGGAAGCTCGGGTCCTGGTCGGCCGCCCATTCGTCGAAGACCAGCACGGGCCGGCCCTCCAGATAGGCGTGGACCAGGGCCAGGCGCTTGCGCTGGCCGGTGGACAGGTCGATGGTGCTGAAGCTGCCGTTGCGCACGCTGACCTTGTGGGCGATCTCCAGCCGCTGCAGGTA--GGGCAGCGCGGCCTCGGGCAGCGCGGCGGCCTGGCCCTCTTCGCCACCGGCCACCAGGTCCTCGAACAGGTAGAAGTCCGAGAACACCGTGGTGAACAGCTGGCGG…	TCCATGTGTACCA-GCTGGTCGGCAATATCGAAGTAGCGGTCATCGTGGGAGATGAC-A-ATGATGGTCTTG-CCCAGGCGCTTGAGGTCCGGCAGCAGCTCTGTGTAGAAGATGCGGCGGAAGGTGGGGTCCTGATCAGCTGCCCACTCGTCGAACACCAGTACCGGGCGCTGCTCCAGCCAGGCGCTGATCAGGGCCAGGCGCTTGCGTTGACCAGTGGACAGGTCGGTGGTGGTGAAGGCGCCGTCACGTACGCTGACCTTGTGCGCGATCTCCAGGCGTTGCAGGTATTGGGTA--GCATCGTCGGG-A----ATCTG-CTGG------TCGCC-CTGG--ACCACGTCGTCGAACAGGTAGTAGTCGGCGAAAATGGTGGTGAACAGTTGTCGG…
NODE_44_length_44817_cov_31.5441	VFG020068(gi:229590016)	(pvdE) putative ABC transporter ATP-binding protein [Pyoverdine (CVF551)] [Pseudomonas fluorescens SBW25]	7.74834e+12	453	6e-65	GGCAGCAGCTCGGTGTAGAACAGGTGGCGGAAGCTCGGGTCCTGGTCGGCCGCCCATTCGTCGAAGACCAGCACGGGCCGGCCCTCCAGATAGGCGTGGACCAGGGCCAGGCGCTTGCGCTGGCCGGTGGACAGGTCGATGGTGCTGAAGCTGCCGT-TGCGCACGCTGACCTTGTGGGCGATCTCCAGCCGCTGCAGGTAGGGCAGCGCGGCCTCGGGCAGCG-CGGCGGCCTGGCCCTCTTCGCCACCGGCCACCAGGTCCTCGAACAGGTAGAAGTCCGAGAACACCGTGGTGAACAGCTGGCGGTAGTCATCGCGCGTCTGTGCC-GTGACGGGCTGGCCGTCATGCAGGATCTCGCCCTGCTGGGGCGCATACAGGCCCAGCAGCAGCTTGATC…	GGCAGCAGCTCGGTATAGAAAATCCGGCGGAAGGCCGGGTCCTGGTCGGCGGCCCATTCGTCGAATACCAGCACCGGGCGTTCCTCCAGCCAGGCATTGACCAGTGCCAGGCGCTTGCGCTGGCCGGTGGACAGGTCGGTGGTGCTGAACACACCGTCCTTG-ACGCTGACTTTGTGCGCGATCTCCAGGCGTTCCAGGTATTT-AGTGGCGC-T-GTCCAGTGACTG-GG--TGGCGCT----GCC-CTGG--ACCAGGTCGTCGAACAGGTAGTAGTCGGCGAATACCGTGGTGAACAATTGGCGATAGTCATCGCGC-TCGGGGTCGGTCACGGCCTCGCCGTTGAGCAGGATTTCGCCGGACTGCGGCGGGTAGAGCCCCAGCAGCAATTTGATC…
NODE_44_length_44817_cov_31.5441	VFG016024(gi:66045203)	(pvdE) Cyclic peptide transporter [Pyoverdine (CVF551)] [Pseudomonas syringae pv. syringae B728a]	7.82506e+12	423	8e-64	GGCAGCAGCTCGGTGTAGAACAGGTGGCGGAA-GCTCGGGTCCTGGTCGGCCGCCCATTCGTCGAAGACCAGCACGGGCCGGCCCTCCAGATAGGCGTGGACCAGGGCCAGGCGCTTGCGCTGGCCGGTGGACAGGTCGATGGTGCTGAAGCTGCCGTTGCGC-ACGCTGACCTTGTGGGCGATCTCCAGCCGCTGCAGGTA-GGGCAGCGCGGCCTCGGGCAGCGCGGCGGCCTGGCCCTCTTCGCCACCGGCCACCAGGTCCTCGAACAGGTAGAAGTCCGAGAACACCGTGGTGAACAGCTGGCGGTAGTCATCGCGCGTCTGTGCCGTGACGGGCTGGCC-GTCATGCAGGATCTCGCCCTGCTGGGGCGCATACAGGCCCAGCAGCAGCTTGAT…	GGCAGCAGCTCGGCGTAGAACACGCGACGGAACGC-CGGGTCCTGATCGGCGGCCCACTCGTCGAAGACCAGCACCTGACGCTCGTCCAGCCACGCATTGATCAGTGCCAGACGCTTGCGCTGACCGGTCGACAGATCGGTGGTGGTGAAGACACCGTT-CTCGATGCTGACCTTGTGCGCGATGTCCAGGCGCTCCAGGTACTTGC-CCGCGTCCTGCGGCA--GC-GCGGCCTGG-CC-C-T-G-CAACGG----C---TCGTCGAACAGGTAGTAGTCGGCGAAAATCGTGGTGAACAGCTGGCGGTAGTCATCCAGGTTTTCCGCGGTAACGGCCTGGCCATTCAGGC-GGATCTCACCCTGTTGCGGGGTGTACAGGCCCAGCAGCAGCTTGAT…
NODE_44_length_44817_cov_31.5441	VFG020065(gi:218891623)	(pvdE) pyoverdine biosynthesis protein PvdE [Pyoverdine (CVF551)] [Pseudomonas aeruginosa LESB58]	7.49565e+12	575	2e-60	GTCGGCCAGGTGGAAGTAGCGATCGTCATGGGAGATGACCACCAGCAGGTG-GCCCCTGGCG-CGCAGCTCGGGCAGCAGCTCGGTGTAGAACAGGTGGCGGAA-GCTCGGGTCCTGGTCGGCCGCCCATTCGTCGAAGACCAGCACGGGCCGGCCCTCCAGATAGGCGTGGACCAGGGCCAGGCGCTTGCGCTGGCCGGTGGACAGGTCGATGGTGCTGAAGCTGCCGTTGCGCACGCTGACCTTGTGGGCGATCTCCAGCCGCTGCAGGTAGGGCAGCGCGGCCTCGGGCAGCGCGGCGGCCTGGCCCTCTTCGCCACCGGCCACCAGGTCCTCGAACAGGTAGAAGTCCGAGAACACCGTGGTGAACAGCTGGCGGTAGTCATCGCG-CGTCTGTG…	GTCGGCGATGTCGAAGTAACGGTCGTCGTGGGATATGACGATGAGC--GTGCGGCCCTGGCGTTTCAGTTCGGGCAGCAACTCGGTGTAGAACACGCGGCGGAATGC-GGGGTCCTGGTCGGCCGCCCATTCGTCGAATACCAGCACTGGGCGGTCGTCCAGCCAGGCGTTGATCAGCGCTAGGCGTTTGCGTTGACCAGTGGAGAGGTCGGTGGTGGTGAAGCTGCCATTGCGGATACCCACCTTGTGTGCGATGTCCAGGCGCTCCAGGTATTTGTGGGCTTCCGCTGGCAATTCGGTG-C--GGCCG-C---GA-A--G-C-A--AT-TCGTCGAACAGGTAGTAGTCGGTGAGGACGGTGGCGAACAATTGGCGGTAGTCGTCTCGTCG-C-GCG…
NODE_44_length_44817_cov_31.5441	VFG016025(gi:71733349)	(pvdE) pyoverdine ABC transporter, ATP-binding/permease protein [Pyoverdine (CVF551)] [Pseudomonas syringae pv. phaseolicola 1448A]	7.50484e+12	517	8e-54	CCGGCCTCCATGCGTACGATGCGGTCGGCCAGGTGGAAGTAGCGATCGTCATGGGAGATGACCACCAGCAGGTGGCCCCTGGC-GC-GCAGCTCGGGCAGCAGCTCGGTGTAGAACAGGTGGCGGAA-GCTCGGGTCCTGGTCGGCCGCCCATTCGTCGAAGACCAGCACGGGCCGGCCCTCCAGATAGGCGTGGACCAGGGCCAGGCGCTTGCGCTGGCCGGTGGACAGGTCGATGGTGCTGAAGCTGCCGTTGCGCACGCTGACCTTGTGGGCGATCTCCAGCCGCTGCAGGTAGGGCAGCGCGGCCTCGGGCAGC-GCGGCGGCCTGGCCCTCTTCGCCACCGGCCACCAGGTCCTCGAACAGGTAGAAGTCCGAGAACACCGTGGTGAACAGCTG…	CCGGTCTGCATGCGCACCAGTTGGTCGGCGATGTAGAAATAGCGGTCGTCATGGGAGATGACGA--TGATGGTCTTGCCTTGCTGCTTCAGCTCCGGCAGCAGTTCGGTGTAGAACACGCGCCGGAACGC-CGGGTCCTGATCAGCGGCCCACTCGTCGAAGACCAGCACCTGACGCTCGTCCAGCCACGCGTTGATCAGTGCCAGACGCTTGCGCTGACCGGTCGACAGGTCGGTGGTGGTGAAGGCACCGTCCTTTATGCTGACCTTGTGCGCGATGTCCAGCCGTTCCAGGTA--TTTGC-CGGCGTCTTGCGGCAGC-GCGGCCT-GCCC-C-T-G-CAACGG----C---TCATCAAACAGGTAGTAATCGGCAAAGATCGTAGTGAATAACTG…
NODE_44_length_44817_cov_31.5441	VFG016023(gi:28869356)	(pvdE) pyoverdine ABC transporter, ATP-binding/permease protein [Pyoverdine (CVF551)] [Pseudomonas syringae pv. tomato str. DC3000]	7.48077e+12	520	4e-52	CGGCCGGCCTCCATGCGTACGATGCGGTCGGCCAGGTGGAAGTAGCGATCGTCATGGGAGATGACCACCAGCAGGTGGCCCCTGGC-GC-GCAGCTCGGGCAGCAGCTCGGTGTAGAACAGGTGGCGGAA-GCTCGGGTCCTGGTCGGCCGCCCATTCGTCGAAGACCAGCACGGGCCGGCCCTCCAGATAGGCGTGGACCAGGGCCAGGCGCTTGCGCTGGCCGGTGGACAGGTCGATGGTGCTGAA-GCTGCCGTTGCGCACGCTGACCTTGTGGGCGATCTCCAGCCGCTGCAGGTAGGGCAGCGCGGCCTCGGGCAGCGCGGCGGCCTGGCCCTCTTCGCCACCGGCCACCAGGTCCTCGAACAGGTAGAAGTCCGAGAACACCGTGGTGAACAG…	CGGCCCGCCTGCATGCGCACCAGTTGGTCGGCGATGTAGAAATAGCGGTCGTCGTGAGAGATGACGA--TGATGGTCTTGCCTTGCTGCTTCAGTTCCGGTAGCAGTTCGGTGTAGAACACGCGCCGGAACGC-CGGGTCCTGGTCGGCGGCCCACTCGTCGAACACCAGCACCTGACGTTCGTCCAGCCACGCATTGATCAGCGCCAGACGCTTGCGCTGTCCGGTGGACAGGTCGGTGGTGGTAAACGC-GCCGTCCTGGATGCTGACCTTGTGCGCGATGTCCAGGCGCTCCAGGTA--TTTGC-CGGCGTCTTGC-G-GCAAC-G-C-GG--C-C-TC-AC-CCTG-CAGGGGCTCATCGAACAGGTAGTAATCGGCGAAGATCGTGGTGAACAG…
NODE_44_length_44817_cov_31.5441	VFG044314(gi:206560057)	(orbE) ornibactin biosynthesis ABC transport protein [ornibactin (IA036)] [Burkholderia cenocepacia J2315]	7.48815e+12	211	2e-15	GCGGTCGGCCAGGTGGAAGTAGCGATCGTCATGGGAGATGACCACCAGCAGG-TGGCCCCTGGCGCGCAGCTCGGGCAGCAGCTCGGT-GTAGAACAGGTGGC-GGAAGCTCGGGTCCTGGTCGGCCGCCCATTCGTCGAAGACC-AGCACGGGCCGGCCCTCCAGATAGGCGTGGACCAGGGCCAGGCGCTTGCGCTGGCCGGTGGACAG	GCGATCGGCGAGATCGAAGTAGCGGTCGTCGTGCGTGATCACGATCA-CGGCCTTGCCGCGCGCGCGCAGCTCCGGCAGCAG-TTGTTCGTAGAACA-CCGCCTTGAACGACGGGTCCTGGTCGGCCGCCCATTCGTCGAACAGGTAGAACGGA-CGATCTTCCAGGTACGCGACGACGAGCGCGAGCCGCTTGCGCTGCCCGGTCGACAG
NODE_48_length_42406_cov_33.3116	VFG044250(gi:145300223)	(hutD) ABC-type hemin transporter, ATP-binding protein [direct heme uptake system (IA062)] [Aeromonas salmonicida subsp. salmonicida A449]	9.01961e+12	51	8e-09	CGCCGTTGATGCAGTTGAGCATCGAACTCTTGCCTGCGCCGTTGGGGCCGA	CGCCGGTCAGGCACTTGAGCAGCGAACTCTTGCCTGCGCCGTTGGGGCCGA
NODE_55_length_39316_cov_29.2629	VFG041031(gi:15597555)	(sfa3) transcriptional regulator [HSI-3 (SS180)] [Pseudomonas aeruginosa PAO1]	7.31161e+12	491	2e-34	CTGGCGCAAAGCGCGGCCGATGTGCTGATCCAGGGCGAGACCGGCACGGGCAAGGAACTGGTGGCGCGCTGCCTGCACGAAGCCAGC-G-CGCGGCGCGATGGCAATTTCGTGGCCGTCAACTGCGGCGGCCTGC-CCGACACGCTGTTCGACAGCGAAATGTTCGGCAGCGAGGCCGGCGCCTATACCGGCGCG-GGCA-AG-AAGCGCATCGGCAAGCTGGAGCACGCCAGCGGCGGCACGCTGTTCCTGGACGAGATCG-AGAGCATGCCCGTGCCCATGCAGATCAAGCTGCTGCGCGTGCTGCAGGAACGCGTGCTGGAGCGCCTGGGCTC-CAATACCCTGATCCCCATCGAC-TGCCG-TGTGATCGCGGCCACCAAGGTGGATTTG-CTCG…	CTGGCGCCCAGCGAGGCCAACGCGCTGGTCATCGGCGAGACCGGCACCGGCAAGGAGCTGGTGGCGCGCCATATCCACGCCCTCAGCGGACGCAACG-G-CGGCCCGTTCGTCGCGGTCAACTGCGG-TGCTTTCGCCGAGAGCCTGGTGGAGAGCGAGCTGTTCGGCCACGAGAAGGGCGCCTTTACCGGTGCGTTGCAGAGCAAG-GC--CGGCTGGTTCGAGGCGGCCAACGGCGGCACCCTGTTCCTCGACGAGATCGGCGA-CCTGCCGCCGAGCATCCAGGTCAAGCTGCTGCGCGTGCTGCAGGAACGCGAGGTGGTGCGGCTCGGTTCGCGCCGGCC-GATCCCCATCGACGTGCGGCTG-G-TGGCGGCGACCAACGTCGACCTGGCT-G…
NODE_55_length_39316_cov_29.2629	VFG014357(gi:152984900)	(fleQ) transcriptional regulator FleQ [Flagella (CVF521)] [Pseudomonas aeruginosa PA7]	8.78049e+12	82	3e-17	GGCGGCACGCTGTTCCTGGACGAGATCG-AGAGCATGCCCGTGCCCATGCAGATCAAGCTGCTGCGCGTGCTGCAGGAACGC	GGCGGTACCCTGTTCCTCGACGAGATCGGCGA-CATGCCGTTGCCGATGCAGGTCAAGCTGCTGCGCGTGCTGCAGGAACGC
NODE_55_length_39316_cov_29.2629	VFG015680(gi:167034927)	(fleR) two component, sigma54 specific, transcriptional regulator, Fis family [Flagella (CVF521)][Pseudomonas putida GB-1]	7.86885e+12	122	1e-12	CGGCAAGCTGGAGCACGCCAGCGGCGGCACGCTGTTCCTGGACGAGATC-GAGAGCATGCCCGTGCCCATGCAGATCAAGCTGCTGCGCGTGCTGCAGGAACGCGTGCTGGAGCGCCTGGGC	CGGCAAGTTCGAGCAGGCCGAAGGCGGCACCCTGCTGCTCGACGAAATCTCGGA-AATGCCCATGGCCTTGCAGGCCAAGCTGCTGCGCGTGCTGCAGGAACGCGAAGTGGAGCGGGTGGGC
NODE_57_length_38122_cov_29.0757	VFG041021(gi:15596860)	(sfa2) transcriptional regulator [HSI-2 (SS179)] [Pseudomonas aeruginosa PAO1]	1	28	0.0002	GGTAGCCGAACAGCTCGCTTTCCAGCAG	GGTAGCCGAACAGCTCGCTTTCCAGCAG
NODE_58_length_37862_cov_33.3113	VFG023825(gi:379749264)	(pcaA) umaA2 [Proximal cyclopropane synthase of alpha mycolates (CVF285)] [Mycobacterium intracellulare ATCC 13950]	1	30	2e-05	GGCGCCCCAGCCGCAGCCGATGTCCAGCAG	GGCGCCCCAGCCGCAGCCGATGTCCAGCAG
NODE_58_length_37862_cov_33.3113	VFG022365(gi:183980820)	(pcaA) mycolic acid synthase PcaA [Proximal cyclopropane synthase of alpha mycolates (CVF285)] [Mycobacterium marinum M]	1	29	6e-05	GGCGCCCCAGCCGCAGCCGATGTCCAGCA	GGCGCCCCAGCCGCAGCCGATGTCCAGCA
NODE_58_length_37862_cov_33.3113	VFG009068(gi:433648086)	(pcaA) methyltransferase, cyclopropane fatty acid synthase [Proximal cyclopropane synthase of alpha mycolates (CVF285)] [Mycobacterium smegmatis JS623]	8.86364e+12	44	6e-05	CGCGCGCAGCACCAGGGCGCCCCAGCCGCAGCCGATGTCCAGCA	CGCGCGCTTCACCGTCGCGCCCCAGCCGCAGCCGATGTCCAGCA
NODE_58_length_37862_cov_33.3113	VFG009050(gi:443489223)	(pcaA) mycolic acid synthase PcaA [Proximal cyclopropane synthase of alpha mycolates (CVF285)] [Mycobacterium liflandii 128FXT]	1	29	6e-05	GGCGCCCCAGCCGCAGCCGATGTCCAGCA	GGCGCCCCAGCCGCAGCCGATGTCCAGCA
NODE_58_length_37862_cov_33.3113	VFG007738(gi:118619634)	(pcaA) mycolic acid synthase PcaA [Proximal cyclopropane synthase of alpha mycolates (CVF285)] [Mycobacterium ulcerans Agy99]	1	29	6e-05	GGCGCCCCAGCCGCAGCCGATGTCCAGCA	GGCGCCCCAGCCGCAGCCGATGTCCAGCA
NODE_58_length_37862_cov_33.3113	VFG022379(gi:183980997)	(mmaA4) methoxy mycolic acid synthase 4, MmaA4 [Methyltransferase (CVF287)] [Mycobacterium marinum M]	1	28	0.0002	GCCCCAGCCGCAGCCGATGTCCAGCAGG	GCCCCAGCCGCAGCCGATGTCCAGCAGG
NODE_58_length_37862_cov_33.3113	VFG022369(gi:224988857)	(pcaA) mycolic acid synthase [Proximal cyclopropane synthase of alpha mycolates (CVF285)] [Mycobacterium bovis BCG str. Tokyo 172]	1	28	0.0002	GCGCCCCAGCCGCAGCCGATGTCCAGCA	GCGCCCCAGCCGCAGCCGATGTCCAGCA
NODE_58_length_37862_cov_33.3113	VFG022367(gi:340625496)	(pcaA) mycolic acid synthase PCAA [Proximal cyclopropane synthase of alpha mycolates (CVF285)] [Mycobacterium canettii CIPT 140010059]	1	28	0.0002	GCGCCCCAGCCGCAGCCGATGTCCAGCA	GCGCCCCAGCCGCAGCCGATGTCCAGCA
NODE_58_length_37862_cov_33.3113	VFG022366(gi:339630539)	(pcaA) mycolic acid synthase PCAA (cyclopropane synthase) [Proximal cyclopropane synthase of alpha mycolates (CVF285)] [Mycobacterium africanum GM041182]	1	28	0.0002	GCGCCCCAGCCGCAGCCGATGTCCAGCA	GCGCCCCAGCCGCAGCCGATGTCCAGCA
NODE_58_length_37862_cov_33.3113	VFG009059(gi:494691111)	(pcaA) mycolic acid synthase pcaA [Proximal cyclopropane synthase of alpha mycolates (CVF285)] [Mycobacterium tuberculosis str. Haarlem/NITR202]	1	28	0.0002	GCGCCCCAGCCGCAGCCGATGTCCAGCA	GCGCCCCAGCCGCAGCCGATGTCCAGCA
NODE_58_length_37862_cov_33.3113	VFG009058(gi:471336295)	(pcaA) mycolic acid synthase [Proximal cyclopropane synthase of alpha mycolates (CVF285)] [Mycobacterium tuberculosis str. Erdman (ATCC 35801)]	1	28	0.0002	GCGCCCCAGCCGCAGCCGATGTCCAGCA	GCGCCCCAGCCGCAGCCGATGTCCAGCA
NODE_58_length_37862_cov_33.3113	VFG009049(gi:433633483)	(pcaA) Mycolic acid synthase PcaA (cyclopropane synthase) [Proximal cyclopropane synthase of alpha mycolates (CVF285)] [Mycobacterium canettii CIPT 140070017]	1	28	0.0002	GCGCCCCAGCCGCAGCCGATGTCCAGCA	GCGCCCCAGCCGCAGCCGATGTCCAGCA
NODE_58_length_37862_cov_33.3113	VFG009048(gi:433629554)	(pcaA) Mycolic acid synthase PcaA (cyclopropane synthase) [Proximal cyclopropane synthase of alpha mycolates (CVF285)] [Mycobacterium canettii CIPT 140070010]	1	28	0.0002	GCGCCCCAGCCGCAGCCGATGTCCAGCA	GCGCCCCAGCCGCAGCCGATGTCCAGCA
NODE_58_length_37862_cov_33.3113	VFG009047(gi:433640590)	(pcaA) Mycolic acid synthase PcaA (cyclopropane synthase) [Proximal cyclopropane synthase of alpha mycolates (CVF285)] [Mycobacterium canettii CIPT 140070008]	1	28	0.0002	GCGCCCCAGCCGCAGCCGATGTCCAGCA	GCGCCCCAGCCGCAGCCGATGTCCAGCA
NODE_58_length_37862_cov_33.3113	VFG009046(gi:433625562)	(pcaA) Mycolic acid synthase PcaA (cyclopropane synthase) [Proximal cyclopropane synthase of alpha mycolates (CVF285)] [Mycobacterium canettii CIPT 140060008]	1	28	0.0002	GCGCCCCAGCCGCAGCCGATGTCCAGCA	GCGCCCCAGCCGCAGCCGATGTCCAGCA
NODE_58_length_37862_cov_33.3113	VFG008934(gi:443489468)	(mmaA4) methoxy mycolic acid synthase 4, MmaA4 [Methyltransferase (CVF287)] [Mycobacterium liflandii 128FXT]	1	28	0.0002	GCCCCAGCCGCAGCCGATGTCCAGCAGG	GCCCCAGCCGCAGCCGATGTCCAGCAGG
NODE_58_length_37862_cov_33.3113	VFG007762(gi:118616517)	(mmaA4) methoxy mycolic acid synthase 4, MmaA4 [Methyltransferase (CVF287)] [Mycobacterium ulcerans Agy99]	1	28	0.0002	GCCCCAGCCGCAGCCGATGTCCAGCAGG	GCCCCAGCCGCAGCCGATGTCCAGCAGG
NODE_58_length_37862_cov_33.3113	VFG007733(gi:31791649)	(pcaA) MYCOLIC ACID SYNTHASE PCAA (CYCLOPROPANE SYNTHASE) [Proximal cyclopropane synthase of alpha mycolates (CVF285)] [Mycobacterium bovis AF2122/97]	1	28	0.0002	GCGCCCCAGCCGCAGCCGATGTCCAGCA	GCGCCCCAGCCGCAGCCGATGTCCAGCA
NODE_58_length_37862_cov_33.3113	VFG001382(gi:57116736)	(pcaA) MYCOLIC ACID SYNTHASE PCAA (CYCLOPROPANE SYNTHASE) [PcaA (VF0285)] [Mycobacterium tuberculosis H37Rv]	1	28	0.0002	GCGCCCCAGCCGCAGCCGATGTCCAGCA	GCGCCCCAGCCGCAGCCGATGTCCAGCA
NODE_69_length_32132_cov_31.289	VFG025886(gi:126442204)	(tsr) methyl-accepting chemotaxis protein II [Flagella (CVF643)] [Burkholderia pseudomallei 668]	7.46291e+12	674	1e-70	CCGCGCCTGCTGCTGCAGCGACTGGGCAGCGGCCGCACTTTGCTCGACCAGGGCGGCGTTCTGCTGGGTGGCCTGGTCCATTTGCGTAATGGCATCGCCCACCTGGGCCACGCCCG-CGCTCTGCTCGCTGCTGGCG--GCGCTGATCTCGCCCATGATGTCGGTCACGCGCCGGATGGCGGCGACGATTTCGGACATGGTCTCGCCGGCCTTGTCCACCAGCTGCGT-GCC-CTGCTCCACACGCTGCTCGCTG--GCCTGGATCAAGGCCTTGATCTCCTTGGCCGCC-TCGGCACTGCGCTGGGCCAGCGTGCGCACCTCGCCGGCCACCACGGCAAAGCCCCGGCCCTGCTCGCCAGCGCGGGCCGCCTCCACGGCGGCGTTCAGCGCCAGGATA…	CCGCGTCTGATCCTCGAGCGACGCGGCCGCGGCCGCCGCTTGCTCGACGAGTGCCGCGTTCTGCTGCGTGACGGCGTCCATCTGGCTGACCGCGCGGTTCACCTGGACGATGCCCGTCG-ACTGCT--CTTCGGACGCCGCGCTGATCTCGCCCATGATGTCGGTCACGCGCCGCACCGCCTGGACGATCTCGGCCATCGTCGCGCCCGCGCGCTCGACGAGC-GCGGAGCCGCTT-TGCACCTTGTGCGCGGAGTCGCC-G-ATCAACTGCTTGATTTCCTTCGCGGCCGTC-GCGCTTCTCTGCGCGAGCGAGCGCACCTCGCCCGCGACCACCGCGAAGCCGCGGCCCTGTTCGCCCGCGCGCGCCGCCTCGACGGCCGCGTTCAGCGCGAGGATG…
NODE_69_length_32132_cov_31.289	VFG025886(gi:126442204)	(tsr) methyl-accepting chemotaxis protein II [Flagella (CVF643)] [Burkholderia pseudomallei 668]	7.47405e+12	578	3e-57	AGCGAGGCAGCGGCGGCCGC-GCTTTCCTCGACCAGGGCAGCGTTTTGCTGCGTGGTCTG-GTCCATTTGCGTGACGGCTTCGCTGACCTGGGCGACGCC-G--GAGCT-CTGCTCGGTACTGGCCGCGCTGATCTCGCCCATGATGTCGGTGACCTGGCCG-ATGGCAGCCACCACTTCGGTCATGGTCGTGCCTGCGCGGTCCACCAGTTGCG-AGCCCTGCTCCACACGCTCCACGCTG-GCCGT-GATCAGCGCCTTGATTTCCTTGGCCGCC-TCGGCGCTGCGCTGCGCCAGCGAGCGCACCTCGCCCGCGACCACGGCAAAGCCCCGGCCCTGCTCACCGGCACGCGCAGCCTCCACCGCGGCATTGAGCGCGAGGATGTTGGTCTGAAAGG…	AGCGACGCGGCCGCGGCCGCCGC-TTGCTCGACGAGTGCCGCGTTCTGCTGCGTG-ACGGCGTCCATCTGGCTGACCGCGCGGTTCACCTGGACGATGCCCGTCGA-CTGCTCTTCGG-AC--GCCGCGCTGATCTCGCCCATGATGTCGGTCACGCG-CCGCACCGCCTGGACGATCTCGGCCATCGTCGCGCCCGCGCGCTCGACGAGC-GCGGAGCC--GCTTTGCACCTTGTGCGCGGAGTCGCCGATCAACTGCTTGATTTCCTTCGCGGCCGTC-GCGCTTCTCTGCGCGAGCGAGCGCACCTCGCCCGCGACCACCGCGAAGCCGCGGCCCTGTTCGCCCGCGCGCGCCGCCTCGACGGCCGCGTTCAGCGCGAGGATGTTGGTCTGGAACG…
NODE_69_length_32132_cov_31.289	VFG025885(gi:76812166)	(tsr) methyl-accepting chemotaxis protein I [Flagella (CVF643)] [Burkholderia pseudomallei 1710b]	7.46291e+12	674	1e-70	CCGCGCCTGCTGCTGCAGCGACTGGGCAGCGGCCGCACTTTGCTCGACCAGGGCGGCGTTCTGCTGGGTGGCCTGGTCCATTTGCGTAATGGCATCGCCCACCTGGGCCACGCCCG-CGCTCTGCTCGCTGCTGGCG--GCGCTGATCTCGCCCATGATGTCGGTCACGCGCCGGATGGCGGCGACGATTTCGGACATGGTCTCGCCGGCCTTGTCCACCAGCTGCGT-GCC-CTGCTCCACACGCTGCTCGCTG--GCCTGGATCAAGGCCTTGATCTCCTTGGCCGCC-TCGGCACTGCGCTGGGCCAGCGTGCGCACCTCGCCGGCCACCACGGCAAAGCCCCGGCCCTGCTCGCCAGCGCGGGCCGCCTCCACGGCGGCGTTCAGCGCCAGGATA…	CCGCGTCTGATCCTCGAGCGACGCGGCCGCGGCCGCCGCTTGCTCGACGAGTGCCGCGTTCTGCTGCGTGACGGCGTCCATCTGGCTGACCGCGCGGTTCACCTGGACGATGCCCGTCG-ACTGCT--CTTCGGACGCCGCGCTGATCTCGCCCATGATGTCGGTCACGCGCCGCACCGCCTGGACGATCTCGGCCATCGTCGCGCCCGCGCGCTCGACGAGC-GCGGAGCCGCTT-TGCACCTTGTGCGCGGAGTCGCC-G-ATCAACTGCTTGATTTCCTTCGCGGCCGTC-GCGCTTCTCTGCGCGAGCGAGCGCACCTCGCCCGCGACCACCGCGAAGCCGCGGCCCTGTTCGCCCGCGCGCGCCGCCTCGACGGCCGCGTTCAGCGCGAGGATG…
NODE_69_length_32132_cov_31.289	VFG025885(gi:76812166)	(tsr) methyl-accepting chemotaxis protein I [Flagella (CVF643)] [Burkholderia pseudomallei 1710b]	7.47405e+12	578	3e-57	AGCGAGGCAGCGGCGGCCGC-GCTTTCCTCGACCAGGGCAGCGTTTTGCTGCGTGGTCTG-GTCCATTTGCGTGACGGCTTCGCTGACCTGGGCGACGCC-G--GAGCT-CTGCTCGGTACTGGCCGCGCTGATCTCGCCCATGATGTCGGTGACCTGGCCG-ATGGCAGCCACCACTTCGGTCATGGTCGTGCCTGCGCGGTCCACCAGTTGCG-AGCCCTGCTCCACACGCTCCACGCTG-GCCGT-GATCAGCGCCTTGATTTCCTTGGCCGCC-TCGGCGCTGCGCTGCGCCAGCGAGCGCACCTCGCCCGCGACCACGGCAAAGCCCCGGCCCTGCTCACCGGCACGCGCAGCCTCCACCGCGGCATTGAGCGCGAGGATGTTGGTCTGAAAGG…	AGCGACGCGGCCGCGGCCGCCGC-TTGCTCGACGAGTGCCGCGTTCTGCTGCGTG-ACGGCGTCCATCTGGCTGACCGCGCGGTTCACCTGGACGATGCCCGTCGA-CTGCTCTTCGG-AC--GCCGCGCTGATCTCGCCCATGATGTCGGTCACGCG-CCGCACCGCCTGGACGATCTCGGCCATCGTCGCGCCCGCGCGCTCGACGAGC-GCGGAGCC--GCTTTGCACCTTGTGCGCGGAGTCGCCGATCAACTGCTTGATTTCCTTCGCGGCCGTC-GCGCTTCTCTGCGCGAGCGAGCGCACCTCGCCCGCGACCACCGCGAAGCCGCGGCCCTGTTCGCCCGCGCGCGCCGCCTCGACGGCCGCGTTCAGCGCGAGGATGTTGGTCTGGAACG…
NODE_69_length_32132_cov_31.289	VFG025884(gi:126452850)	(tsr) methyl-accepting chemotaxis protein [Flagella (CVF643)] [Burkholderia pseudomallei 1106a]	7.46291e+12	674	1e-70	CCGCGCCTGCTGCTGCAGCGACTGGGCAGCGGCCGCACTTTGCTCGACCAGGGCGGCGTTCTGCTGGGTGGCCTGGTCCATTTGCGTAATGGCATCGCCCACCTGGGCCACGCCCG-CGCTCTGCTCGCTGCTGGCG--GCGCTGATCTCGCCCATGATGTCGGTCACGCGCCGGATGGCGGCGACGATTTCGGACATGGTCTCGCCGGCCTTGTCCACCAGCTGCGT-GCC-CTGCTCCACACGCTGCTCGCTG--GCCTGGATCAAGGCCTTGATCTCCTTGGCCGCC-TCGGCACTGCGCTGGGCCAGCGTGCGCACCTCGCCGGCCACCACGGCAAAGCCCCGGCCCTGCTCGCCAGCGCGGGCCGCCTCCACGGCGGCGTTCAGCGCCAGGATA…	CCGCGTCTGATCCTCGAGCGACGCGGCCGCGGCCGCCGCTTGCTCGACGAGTGCCGCGTTCTGCTGCGTGACGGCGTCCATCTGGCTGACCGCGCGGTTCACCTGGACGATGCCCGTCG-ACTGCT--CTTCGGACGCCGCGCTGATCTCGCCCATGATGTCGGTCACGCGCCGCACCGCCTGGACGATCTCGGCCATCGTCGCGCCCGCGCGCTCGACGAGC-GCGGAGCCGCTT-TGCACCTTGTGCGCGGAGTCGCC-G-ATCAACTGCTTGATTTCCTTCGCGGCCGTC-GCGCTTCTCTGCGCGAGCGAGCGCACCTCGCCCGCGACCACCGCGAAGCCGCGGCCCTGTTCGCCCGCGCGCGCCGCCTCGACGGCCGCGTTCAGCGCGAGGATG…
NODE_69_length_32132_cov_31.289	VFG025884(gi:126452850)	(tsr) methyl-accepting chemotaxis protein [Flagella (CVF643)] [Burkholderia pseudomallei 1106a]	7.47405e+12	578	3e-57	AGCGAGGCAGCGGCGGCCGC-GCTTTCCTCGACCAGGGCAGCGTTTTGCTGCGTGGTCTG-GTCCATTTGCGTGACGGCTTCGCTGACCTGGGCGACGCC-G--GAGCT-CTGCTCGGTACTGGCCGCGCTGATCTCGCCCATGATGTCGGTGACCTGGCCG-ATGGCAGCCACCACTTCGGTCATGGTCGTGCCTGCGCGGTCCACCAGTTGCG-AGCCCTGCTCCACACGCTCCACGCTG-GCCGT-GATCAGCGCCTTGATTTCCTTGGCCGCC-TCGGCGCTGCGCTGCGCCAGCGAGCGCACCTCGCCCGCGACCACGGCAAAGCCCCGGCCCTGCTCACCGGCACGCGCAGCCTCCACCGCGGCATTGAGCGCGAGGATGTTGGTCTGAAAGG…	AGCGACGCGGCCGCGGCCGCCGC-TTGCTCGACGAGTGCCGCGTTCTGCTGCGTG-ACGGCGTCCATCTGGCTGACCGCGCGGTTCACCTGGACGATGCCCGTCGA-CTGCTCTTCGG-AC--GCCGCGCTGATCTCGCCCATGATGTCGGTCACGCG-CCGCACCGCCTGGACGATCTCGGCCATCGTCGCGCCCGCGCGCTCGACGAGC-GCGGAGCC--GCTTTGCACCTTGTGCGCGGAGTCGCCGATCAACTGCTTGATTTCCTTCGCGGCCGTC-GCGCTTCTCTGCGCGAGCGAGCGCACCTCGCCCGCGACCACCGCGAAGCCGCGGCCCTGTTCGCCCGCGCGCGCCGCCTCGACGGCCGCGTTCAGCGCGAGGATGTTGGTCTGGAACG…
NODE_69_length_32132_cov_31.289	VFG025881(gi:124384783)	(tsr) methyl-accepting chemotaxis protein [Flagella (CVF643)] [Burkholderia mallei NCTC 10229]	7.46291e+12	674	1e-70	CCGCGCCTGCTGCTGCAGCGACTGGGCAGCGGCCGCACTTTGCTCGACCAGGGCGGCGTTCTGCTGGGTGGCCTGGTCCATTTGCGTAATGGCATCGCCCACCTGGGCCACGCCCG-CGCTCTGCTCGCTGCTGGCG--GCGCTGATCTCGCCCATGATGTCGGTCACGCGCCGGATGGCGGCGACGATTTCGGACATGGTCTCGCCGGCCTTGTCCACCAGCTGCGT-GCC-CTGCTCCACACGCTGCTCGCTG--GCCTGGATCAAGGCCTTGATCTCCTTGGCCGCC-TCGGCACTGCGCTGGGCCAGCGTGCGCACCTCGCCGGCCACCACGGCAAAGCCCCGGCCCTGCTCGCCAGCGCGGGCCGCCTCCACGGCGGCGTTCAGCGCCAGGATA…	CCGCGTCTGATCCTCGAGCGACGCGGCCGCGGCCGCCGCTTGCTCGACGAGTGCCGCGTTCTGCTGCGTGACGGCGTCCATCTGGCTGACCGCGCGGTTCACCTGGACGATGCCCGTCG-ACTGCT--CTTCGGACGCCGCGCTGATCTCGCCCATGATGTCGGTCACGCGCCGCACCGCCTGGACGATCTCGGCCATCGTCGCGCCCGCGCGCTCGACGAGC-GCGGAGCCGCTT-TGCACCTTGTGCGCGGAGTCGCC-G-ATCAACTGCTTGATTTCCTTCGCGGCCGTC-GCGCTTCTCTGCGCGAGCGAGCGCACCTCGCCCGCGACCACCGCGAAGCCGCGGCCCTGTTCGCCCGCGCGCGCCGCCTCGACGGCCGCGTTCAGCGCGAGGATG…
NODE_69_length_32132_cov_31.289	VFG025881(gi:124384783)	(tsr) methyl-accepting chemotaxis protein [Flagella (CVF643)] [Burkholderia mallei NCTC 10229]	7.47405e+12	578	3e-57	AGCGAGGCAGCGGCGGCCGC-GCTTTCCTCGACCAGGGCAGCGTTTTGCTGCGTGGTCTG-GTCCATTTGCGTGACGGCTTCGCTGACCTGGGCGACGCC-G--GAGCT-CTGCTCGGTACTGGCCGCGCTGATCTCGCCCATGATGTCGGTGACCTGGCCG-ATGGCAGCCACCACTTCGGTCATGGTCGTGCCTGCGCGGTCCACCAGTTGCG-AGCCCTGCTCCACACGCTCCACGCTG-GCCGT-GATCAGCGCCTTGATTTCCTTGGCCGCC-TCGGCGCTGCGCTGCGCCAGCGAGCGCACCTCGCCCGCGACCACGGCAAAGCCCCGGCCCTGCTCACCGGCACGCGCAGCCTCCACCGCGGCATTGAGCGCGAGGATGTTGGTCTGAAAGG…	AGCGACGCGGCCGCGGCCGCCGC-TTGCTCGACGAGTGCCGCGTTCTGCTGCGTG-ACGGCGTCCATCTGGCTGACCGCGCGGTTCACCTGGACGATGCCCGTCGA-CTGCTCTTCGG-AC--GCCGCGCTGATCTCGCCCATGATGTCGGTCACGCG-CCGCACCGCCTGGACGATCTCGGCCATCGTCGCGCCCGCGCGCTCGACGAGC-GCGGAGCC--GCTTTGCACCTTGTGCGCGGAGTCGCCGATCAACTGCTTGATTTCCTTCGCGGCCGTC-GCGCTTCTCTGCGCGAGCGAGCGCACCTCGCCCGCGACCACCGCGAAGCCGCGGCCCTGTTCGCCCGCGCGCGCCGCCTCGACGGCCGCGTTCAGCGCGAGGATGTTGGTCTGGAACG…
NODE_69_length_32132_cov_31.289	VFG025880(gi:53724320)	(tsr) methyl-accepting chemotaxis protein [Flagella (CVF643)] [Burkholderia mallei ATCC 23344]	7.46291e+12	674	1e-70	CCGCGCCTGCTGCTGCAGCGACTGGGCAGCGGCCGCACTTTGCTCGACCAGGGCGGCGTTCTGCTGGGTGGCCTGGTCCATTTGCGTAATGGCATCGCCCACCTGGGCCACGCCCG-CGCTCTGCTCGCTGCTGGCG--GCGCTGATCTCGCCCATGATGTCGGTCACGCGCCGGATGGCGGCGACGATTTCGGACATGGTCTCGCCGGCCTTGTCCACCAGCTGCGT-GCC-CTGCTCCACACGCTGCTCGCTG--GCCTGGATCAAGGCCTTGATCTCCTTGGCCGCC-TCGGCACTGCGCTGGGCCAGCGTGCGCACCTCGCCGGCCACCACGGCAAAGCCCCGGCCCTGCTCGCCAGCGCGGGCCGCCTCCACGGCGGCGTTCAGCGCCAGGATA…	CCGCGTCTGATCCTCGAGCGACGCGGCCGCGGCCGCCGCTTGCTCGACGAGTGCCGCGTTCTGCTGCGTGACGGCGTCCATCTGGCTGACCGCGCGGTTCACCTGGACGATGCCCGTCG-ACTGCT--CTTCGGACGCCGCGCTGATCTCGCCCATGATGTCGGTCACGCGCCGCACCGCCTGGACGATCTCGGCCATCGTCGCGCCCGCGCGCTCGACGAGC-GCGGAGCCGCTT-TGCACCTTGTGCGCGGAGTCGCC-G-ATCAACTGCTTGATTTCCTTCGCGGCCGTC-GCGCTTCTCTGCGCGAGCGAGCGCACCTCGCCCGCGACCACCGCGAAGCCGCGGCCCTGTTCGCCCGCGCGCGCCGCCTCGACGGCCGCGTTCAGCGCGAGGATG…
NODE_69_length_32132_cov_31.289	VFG025880(gi:53724320)	(tsr) methyl-accepting chemotaxis protein [Flagella (CVF643)] [Burkholderia mallei ATCC 23344]	7.47405e+12	578	3e-57	AGCGAGGCAGCGGCGGCCGC-GCTTTCCTCGACCAGGGCAGCGTTTTGCTGCGTGGTCTG-GTCCATTTGCGTGACGGCTTCGCTGACCTGGGCGACGCC-G--GAGCT-CTGCTCGGTACTGGCCGCGCTGATCTCGCCCATGATGTCGGTGACCTGGCCG-ATGGCAGCCACCACTTCGGTCATGGTCGTGCCTGCGCGGTCCACCAGTTGCG-AGCCCTGCTCCACACGCTCCACGCTG-GCCGT-GATCAGCGCCTTGATTTCCTTGGCCGCC-TCGGCGCTGCGCTGCGCCAGCGAGCGCACCTCGCCCGCGACCACGGCAAAGCCCCGGCCCTGCTCACCGGCACGCGCAGCCTCCACCGCGGCATTGAGCGCGAGGATGTTGGTCTGAAAGG…	AGCGACGCGGCCGCGGCCGCCGC-TTGCTCGACGAGTGCCGCGTTCTGCTGCGTG-ACGGCGTCCATCTGGCTGACCGCGCGGTTCACCTGGACGATGCCCGTCGA-CTGCTCTTCGG-AC--GCCGCGCTGATCTCGCCCATGATGTCGGTCACGCG-CCGCACCGCCTGGACGATCTCGGCCATCGTCGCGCCCGCGCGCTCGACGAGC-GCGGAGCC--GCTTTGCACCTTGTGCGCGGAGTCGCCGATCAACTGCTTGATTTCCTTCGCGGCCGTC-GCGCTTCTCTGCGCGAGCGAGCGCACCTCGCCCGCGACCACCGCGAAGCCGCGGCCCTGTTCGCCCGCGCGCGCCGCCTCGACGGCCGCGTTCAGCGCGAGGATGTTGGTCTGGAACG…
NODE_69_length_32132_cov_31.289	VFG002529(gb|YP_109900)	(tsr) methyl-accepting chemotaxis protein I [Flagella (VF0430)] [Burkholderia pseudomallei K96243]	7.46291e+12	674	1e-70	CCGCGCCTGCTGCTGCAGCGACTGGGCAGCGGCCGCACTTTGCTCGACCAGGGCGGCGTTCTGCTGGGTGGCCTGGTCCATTTGCGTAATGGCATCGCCCACCTGGGCCACGCCCG-CGCTCTGCTCGCTGCTGGCG--GCGCTGATCTCGCCCATGATGTCGGTCACGCGCCGGATGGCGGCGACGATTTCGGACATGGTCTCGCCGGCCTTGTCCACCAGCTGCGT-GCC-CTGCTCCACACGCTGCTCGCTG--GCCTGGATCAAGGCCTTGATCTCCTTGGCCGCC-TCGGCACTGCGCTGGGCCAGCGTGCGCACCTCGCCGGCCACCACGGCAAAGCCCCGGCCCTGCTCGCCAGCGCGGGCCGCCTCCACGGCGGCGTTCAGCGCCAGGATA…	CCGCGTCTGATCCTCGAGCGACGCGGCCGCGGCCGCCGCTTGCTCGACGAGTGCCGCGTTCTGCTGCGTGACGGCGTCCATCTGGCTGACCGCGCGGTTCACCTGGACGATGCCCGTCG-ACTGCT--CTTCGGACGCCGCGCTGATCTCGCCCATGATGTCGGTCACGCGCCGCACCGCCTGGACGATCTCGGCCATCGTCGCGCCCGCGCGCTCGACGAGC-GCGGAGCCGCTT-TGCACCTTGTGCGCGGAGTCGCC-G-ATCAACTGCTTGATTTCCTTCGCGGCCGTC-GCGCTTCTCTGCGCGAGCGAGCGCACCTCGCCCGCGACCACCGCGAAGCCGCGGCCCTGTTCGCCCGCGCGCGCCGCCTCGACGGCCGCGTTCAGCGCGAGGATG…
NODE_69_length_32132_cov_31.289	VFG002529(gb|YP_109900)	(tsr) methyl-accepting chemotaxis protein I [Flagella (VF0430)] [Burkholderia pseudomallei K96243]	7.47405e+12	578	3e-57	AGCGAGGCAGCGGCGGCCGC-GCTTTCCTCGACCAGGGCAGCGTTTTGCTGCGTGGTCTG-GTCCATTTGCGTGACGGCTTCGCTGACCTGGGCGACGCC-G--GAGCT-CTGCTCGGTACTGGCCGCGCTGATCTCGCCCATGATGTCGGTGACCTGGCCG-ATGGCAGCCACCACTTCGGTCATGGTCGTGCCTGCGCGGTCCACCAGTTGCG-AGCCCTGCTCCACACGCTCCACGCTG-GCCGT-GATCAGCGCCTTGATTTCCTTGGCCGCC-TCGGCGCTGCGCTGCGCCAGCGAGCGCACCTCGCCCGCGACCACGGCAAAGCCCCGGCCCTGCTCACCGGCACGCGCAGCCTCCACCGCGGCATTGAGCGCGAGGATGTTGGTCTGAAAGG…	AGCGACGCGGCCGCGGCCGCCGC-TTGCTCGACGAGTGCCGCGTTCTGCTGCGTG-ACGGCGTCCATCTGGCTGACCGCGCGGTTCACCTGGACGATGCCCGTCGA-CTGCTCTTCGG-AC--GCCGCGCTGATCTCGCCCATGATGTCGGTCACGCG-CCGCACCGCCTGGACGATCTCGGCCATCGTCGCGCCCGCGCGCTCGACGAGC-GCGGAGCC--GCTTTGCACCTTGTGCGCGGAGTCGCCGATCAACTGCTTGATTTCCTTCGCGGCCGTC-GCGCTTCTCTGCGCGAGCGAGCGCACCTCGCCCGCGACCACCGCGAAGCCGCGGCCCTGTTCGCCCGCGCGCGCCGCCTCGACGGCCGCGTTCAGCGCGAGGATGTTGGTCTGGAACG…
NODE_69_length_32132_cov_31.289	VFG025888(gi:83720865)	(tsr) methyl-accepting chemotaxis protein [Flagella (CVF643)] [Burkholderia thailandensis E264]	7.43478e+12	690	2e-68	CCGCGCCTGCTGCTGCAGCGACTGGGCAGCGGCCGCACTTTGCTCGACCAGGGCGGCGTTCTGCTGGGTGGCCTGGTCCATTTGCGTAATGGCATCG-CCCACCTGGGCCACGCCCG-CGCTCTGCTCGCTGCTGGCG--GCGCTGATCTCGCCCATGATGTCGGTCACGCGCCGGATGGCGGCGACGATTTCGGACATGGTCTCGCCGGCCTTGTCCACCAGCTGCGT-GCC-CTGCTCCACACGCTGCTCGCTG--GCCTGGATCAAGGCCTTGATCTCCTTGGCCGCC-TCGGCACTGCGCTGGGCCAGCGTGCGCACCTCGCCGGCCACCACGGCAAAGCCCCGGCCCTGCTCGCCAGCGCGGGCCGCCTCCACGGCGGCGTTCAGCGCCAGGAT…	CCGCGTCTGATCCTCGAGCGACGCGGCCGCGGCCGCGGCTTCCTCGACGAGCGCCGCGTTCTGCTGGGTGACGGCGTCCATCTGGCTGACCGC-GCGATTCACCTGGACGATGCCCGTCG-ACTGCT--CTTCGGACGCCGCGCTGATCTCGCCCATGATGTCGGTCACGCGGCGCACCGCCTGGACGATCTCCGCCATCGTCGCGCCCGCGCGCTCGACGAGC-GCGGAGCCGCTT-TGCACCTTGTGCGCGGAGTCGCC-G-ATCAACTGCTTGATCTCCTTGGCGGCCGTC-GCGCTGCGCTGTGCAAGCGAGCGCACCTCGCCCGCGACGACCGCGAAGCCGCGCCCCTGCTCGCCCGCGCGCGCCGCCTCGACGGCCGCGTTCAGCGCGAGGAT…
NODE_69_length_32132_cov_31.289	VFG025888(gi:83720865)	(tsr) methyl-accepting chemotaxis protein [Flagella (CVF643)] [Burkholderia thailandensis E264]	7.43501e+12	577	6e-54	AGCGAGGCAGCGGCGGCCGCGCTTTCCTCGACCAGGGCAGCGTTTTGCTGCGTGGTCTG-GTCCATTTGCGTGACGGCTTCG-CTGACCTGGGCGACGCC-G--GAGCT-CTGCTCGGTACTGGCCGCGCTGATCTCGCCCATGATGTCGGTGACCTGGCCGATGGCAGCCACCACTTCGGTCATGGTCGTGCCTGCGCGGTCCACCAGTTGCG-AGCCCTGCTCCACACGCTCCACGCTG-GCCGT-GATCAGCGCCTTGATTTCCTTGGCCGCC-TCGGCGCTGCGCTGCGCCAGCGAGCGCACCTCGCCCGCGACCACGGCAAAGCCCCGGCCCTGCTCACCGGCACGCGCAGCCTCCACCGCGGCATTGAGCGCGAGGATGTTGGTCTGAAAGGC…	AGCGACGCGGCCGCGGCCGCGGCTTCCTCGACGAGCGCCGCGTTCTGCTGGGTG-ACGGCGTCCATCTGGCTGACCGC-GCGATTCACCTGGACGATGCCCGTCGA-CTGCTCTTCGG-AC--GCCGCGCTGATCTCGCCCATGATGTCGGTCACGCGGCGCACCGCCTGGACGATCTCCGCCATCGTCGCGCCCGCGCGCTCGACGAGC-GCGGAGCC--GCTTTGCACCTTGTGCGCGGAGTCGCCGATCAACTGCTTGATCTCCTTGGCGGCCGTC-GCGCTGCGCTGTGCAAGCGAGCGCACCTCGCCCGCGACGACCGCGAAGCCGCGCCCCTGCTCGCCCGCGCGCGCCGCCTCGACGGCCGCGTTCAGCGCGAGGATGTTGGTCTGGAACGC…
NODE_69_length_32132_cov_31.289	VFG025879(gi:170731595)	(tsr) methyl-accepting chemotaxis sensory transducer [Flagella (CVF643)] [Burkholderia cenocepacia MC0-3]	7.43323e+12	674	1e-66	AGCGAGGCAGCGGCGGCCGCGCTTTCCTCGACCAGGGCAGCGTTTTGCTGCGTGGTCTGGTCCATTTGCGTGACGGCTTCGCTGACCTGGGCGACGCCGGAGCTCTGCTCGGTACTG--GCCGCGCTGATCTCGCCCATGATGTCGGTGACCTGGCCGATGGCAGCCACCACTTCGGTCATGGTCGTGCCTGCGCGGTCCACCAGTTGCGAGCC-CTGCTCCACACGCTCCAC-GC-TGGCCGTGATCAGCGCCTTGATTTCCTTGGCCGC-CTCGGCGCTGCGCTGCGCCAGCGAGCGCACCTCGCCCGCGACCACGGCAAAGCCCCGGCCCTGCTCACCGGCACGCGCAGCCTCCACCGCGGCATTGAGCGCGAGGATGTTGGTCTGAAAGGCAATG…	AGCGACGCGGCCGCGGCGGCGGCCTGCTCGACGAGCGCCGCGTTCTGCTGCGTGACCGCATCCATCTGGCCGACCGCACGGTTGACCTGCTCGATGCCGGTCGACTGCTC-GT-CGGATGCCGCGCTGATCTCGCCCATGATGTCGGTCACGCGGCGCACCGCCTGCACGATCTCGTCCATCGTCGCGCCGGCGCGTGCGACGAGCGCCGACCCGCTG-TCGACCTTCTCGGCCGAATCGCCG--ATCAGCTGCTTGATTTCCTTCGCGGCGCTC-GCGCTGCGCTGCGCGAGCGAACGCACCTCGCCCGCGACCACCGCGAAGCCGCGGCCCTGCTCGCCGGCCCGCGCCGCTTCGACGGCCGCGTTCAGCGCGAGGATGTTGGTCTGGAACGCGATG…
NODE_69_length_32132_cov_31.289	VFG025879(gi:170731595)	(tsr) methyl-accepting chemotaxis sensory transducer [Flagella (CVF643)] [Burkholderia cenocepacia MC0-3]	7.55515e+12	544	3e-62	CTGCTCG-CTGCTGGCGGCGCTGATCTCGCCCATGATGTCGGTCACGCGCCGGATGGCG-GCGACGATTTCGGACATGGTCTCGCCGGC-CTTGTCCACCAGCTGCGTGCC-CTGCTCCACACGCT-GCTCGC-TGGCCTGGATCAAGGCCTTGATCTCCTTGGCCGC-CTCGGCACTGCGCTGGGCCAGCGTGCGCACCTCGCCGGCCACCACGGCAAAGCCCCGGCCCTGCTCGCCAGCGCGGGCCGCCTCCACGGCGGCGTTCAGCGCCAGGATATTGGTCTGGAAGGCAATGCCGTCGATCACGCCGATGATGTCGGCGATCTGGC--G-GCTGCTGTCGTTGATGCCCTTCATGGTGTCCACCACCTGGGCCACAACCTCGCCGCCACGCGCGG…	CTGCTCGTCGGAT-GCCGCGCTGATCTCGCCCATGATGTCGGTCACGCGGCGCACCGCCTGC-ACGATCTCGTCCATCGTCGCGCCGGCGCGTG-CGACGAGCGCCGACCCGCTG-TCGACCTTCTCGGCCGAATCGCC-G-ATCAGCTGCTTGATTTCCTTCGCGGCGCTC-GCGCTGCGCTGCGCGAGCGAACGCACCTCGCCCGCGACCACCGCGAAGCCGCGGCCCTGCTCGCCGGCCCGCGCCGCTTCGACGGCCGCGTTCAGCGCGAGGATGTTGGTCTGGAACGCGATGCCCTCGATCGTGCCGATGATGTCGACGACCTTGCCCGAGCT-C-GCCGC-GATGTCCTGCATCGTCGACACGACCTGGCCGACCACGTCGCCGCCCTGCGTCG…
NODE_69_length_32132_cov_31.289	VFG025876(gi:107024392)	(tsr) methyl-accepting chemotaxis sensory transducer [Flagella (CVF643)] [Burkholderia cenocepacia AU 1054]	7.44977e+12	647	2e-63	GGCAGCGGCGGCCGCGCTTTCCTCGACCAGGGCAGCGTTTTGCTGCGTGGTCTGGTCCATTTGCGTGACGGCTTCGCTGACCTGGGCGACGCCGGAGCTCTGCTCGGTAC-TGGCCGCGCTGATCTCGCCCATGATGTCGGTGACCTGGCCGATGGCAGCCACCACTTCGGTCATGGTCGTGCCTGCGCGGTCCACCAGTTGCGAGCC-CTGCTCCACACGCTCCAC-GC-TGGCCGTGATCAGCGCCTTGATTTCCTTGGCCGC-CTCGGCGCTGCGCTGCGCCAGCGAGCGCACCTCGCCCGCGACCACGGCAAAGCCCCGGCCCTGCTCACCGGCACGCGCAGCCTCCACCGCGGCATTGAGCGCGAGGATGTTGGTCTGAAAGGCAATGCCGTCG…	GGCCGCGGCGGCCGC-C--TGCTCGACGAGCGCCGCGTTCTGCTGCGTGACCGCATCCATCTGGCCGACCGCACGGTTGACCTGCTCGATGCCGGTCGACTGCTC-GTCGGAGGCCGCGCTGATCTCGCCCATGATGTCGGTCACGCGGCGCACCGCCTGCACGATCTCGTCCATCGTCGCGCCGGCGCGCGCGACGAGCGCCGACCCGCTG-TCGACCTTCTCGGCCGAATCGCCG--ATCAACTGCTTGATTTCCTTCGCGGCGCTC-GCGCTGCGCTGCGCGAGCGAACGCACCTCGCCCGCGACCACCGCGAAGCCGCGGCCCTGCTCGCCGGCCCGCGCCGCTTCGACGGCCGCGTTCAGCGCGAGGATGTTGGTCTGGAACGCGATGCCCTCG…
NODE_69_length_32132_cov_31.289	VFG025876(gi:107024392)	(tsr) methyl-accepting chemotaxis sensory transducer [Flagella (CVF643)] [Burkholderia cenocepacia AU 1054]	7.54039e+12	557	1e-61	GGCGGCGCTGATCTCGCCCATGATGTCGGTCACGCGCCGGATGGCG-GCGACGATTTCGGACATGGTCTCGCCGGC-CTTGTCCACCAGCTGCGTGCC-CTGCTCCACACGCT-GCTCGC-TGGCCTGGATCAAGGCCTTGATCTCCTTGGCCGC-CTCGGCACTGCGCTGGGCCAGCGTGCGCACCTCGCCGGCCACCACGGCAAAGCCCCGGCCCTGCTCGCCAGCGCGGGCCGCCTCCACGGCGGCGTTCAGCGCCAGGATATTGGTCTGGAAGGCAATGCCGTCGATCACGCCGATGATGTCGGCGATCTGGC--G-GCTGCTGTCGTTGATGCCCTTCATGGTGTCCACCACCTGGGCCACAACCTCGCCGCCACGCGCGGCAATGCCCGAGGC…	GGCCGCGCTGATCTCGCCCATGATGTCGGTCACGCGGCGCACCGCCTGC-ACGATCTCGTCCATCGTCGCGCCGGCGCGCG-CGACGAGCGCCGACCCGCTG-TCGACCTTCTCGGCCGAATCGCC-G-ATCAACTGCTTGATTTCCTTCGCGGCGCTC-GCGCTGCGCTGCGCGAGCGAACGCACCTCGCCCGCGACCACCGCGAAGCCGCGGCCCTGCTCGCCGGCCCGCGCCGCTTCGACGGCCGCGTTCAGCGCGAGGATGTTGGTCTGGAACGCGATGCCCTCGATCGTGCCGATGATGTCGACGACCTTGCCCGAGCT-C-GCCGC-GATGTCCTGCATCGTCGACACGACCTGGCCGACCACGTCGCCGCCCTGCGTCGCGATGTCCGACGC…
NODE_69_length_32132_cov_31.289	VFG025878(gi:206558537)	(tsr) methyl-accepting chemotaxis protein [Flagella (CVF643)] [Burkholderia cenocepacia J2315]	7.55682e+12	528	1e-61	GCGGCGCTGATCTCGCCCATGATGTCGGTCACGCGCCGGATGGCG-GCGACGATTTCGGACATGGTCTCGCCGGC-CTTGTCCACCAGCTGCGTGCC-CTGCTCCACACGCT-GCTCGC-TGGCCTGGATCAAGGCCTTGATCTCCTTGGCCGC-CTCGGCACTGCGCTGGGCCAGCGTGCGCACCTCGCCGGCCACCACGGCAAAGCCCCGGCCCTGCTCGCCAGCGCGGGCCGCCTCCACGGCGGCGTTCAGCGCCAGGATATTGGTCTGGAAGGCAATGCCGTCGATCACGCCGATGATGTCGGCGATCTGGCGGCTGCTGTCGTTGATGCCCTTCATGGT-GTCCACCACCTGGGCCACAACCTCGCCGCCACGCGCGGCAATGCCCGAGGCGGA…	GCGGCGCTGATCTCGCCCATGATGTCGGTCACGCGGCGCACGGCCTGC-ACGATTTCTTCCATCGTCGCGCCGGCGCGCG-CGACGAGCGCCGACCCGCTG-TCGACCTTCTCGGCCGAATCGCC-G-ATCAGCTGCTTGATTTCCTTCGCGGCGCTC-GCGCTGCGCTGCGCGAGCGAGCGCACCTCGCCCGCGACCACCGCGAAGCCGCGACCCTGCTCACCGGCCCGCGCCGCTTCGACGGCCGCGTTCAGCGCGAGGATGTTGGTCTGGAACGCGATGCCCTCGATCGTGCCGATGATGTCGACGACCTTGCCCGAGCTGACCGCGATGTCCTGCATCGTCGAT-ACGACCTGGCCGACCACGTCGCCGCCCTGCGTCGCGATGTCCGACGCGTT…
NODE_73_length_30481_cov_35.2794	VFG027211(gi:397678811)	(mprA) response regulator mprA [MprA/B (CVF333)] [Mycobacterium abscessus subsp. bolletii str. GO 06]	8.37838e+12	74	5e-10	GGCGCCGACGACTACCTGCCCAAGCCCTTCGAGCcgcgcgagctgctggcgcgcatccgcgccatcctgcgccg	GGCGCCGACGACTACCTGCCCAAGCCCTTTGCGCTGGAGGAGCTGCTGGCCCGGATGCGCGCGCTGCTGCGCCG
NODE_73_length_30481_cov_35.2794	VFG027205(gi:507420010)	(mprA) two component response transcriptional regulatory protein MprA [MprA/B (CVF333)] [Mycobacterium abscessus subsp. bolletii 50594]	8.37838e+12	74	5e-10	GGCGCCGACGACTACCTGCCCAAGCCCTTCGAGCcgcgcgagctgctggcgcgcatccgcgccatcctgcgccg	GGCGCCGACGACTACCTGCCCAAGCCCTTTGCGCTGGAGGAGCTGCTGGCCCGGATGCGCGCGCTGCTGCGCCG
NODE_73_length_30481_cov_35.2794	VFG022935(gi:169628171)	(mprA) two component response transcriptional regulatory protein MprA [MprA/B (CVF333)] [Mycobacterium abscessus ATCC 19977]	8.37838e+12	74	5e-10	GGCGCCGACGACTACCTGCCCAAGCCCTTCGAGCcgcgcgagctgctggcgcgcatccgcgccatcctgcgccg	GGCGCCGACGACTACCTGCCCAAGCCCTTTGCGCTGGAGGAGCTGCTGGCCCGGATGCGCGCGCTGCTGCGCCG
NODE_77_length_29222_cov_24.5311	VFG020007(gi:218888829)	(PLES_00851) hypothetical protein [Hcp secretion island-1 encoded type VI secretion system (H-T6SS)(CVF535)] [Pseudomonas aeruginosa LESB58]	8.12282e+12	1433	0.0	CAGCGAATTCGGCAGCCTGCTGCAAAAGGAATTCAAGCCCAAGACCGAGCAGGCCCGCGAAGCCGTGGAAGCGGCCGTGCAGACGCTGGCCCAGCAGGCCCTGG-GCTCGGCGATCACGCTGTCCAACGATGCCTACCAGACGGTGCAGGCCATCATTGCCGAGATCGACCGCAAGCTGTCCGAGCAGATCAACCGCATCATCCACCACGACGACTACCAGAAGCTCGAAGGCGCCTGGCGCGGCCTGCACCACCTGGTGACCAACACCGAGGTGGACGAGATGCTCAAGATCCGCGTCATGAACATCTCCAAGAAGGAGCTGCACCGCAACATGCGCCGCTTCAAGGGCGTGGGCTGGGACCAGAGCCCCGTCTTCAAGAAGGTGTACGAAGAGGAGT…	CAGTGAGTTCGCCAGCCTGCTGCTGCAGGAGTTCAAGCCCAAGACCGAGCGCGCCCGCGAAGCGGTGGAGACCGCCGTGCGGACCCTCGCCGAGCATGCCCTGGAGC-AGACCAGCCTGATCTCCAACGACGCGATCAAGTCGATCGAGTCGATCATCGCGGCGATCGACGCCAAGCTCACCGCGCAGGTCAACCTGATCATGCACCACGCCGACTTCCAGCAACTGGAAAGCGCCTGGCGCGGCCTGCACTACCTGGTCAACAACACCGAGACCGACGAGCAACTGAAGATCCGCGTGCTGAACATCTCCAAGCCGGAGCTGCACAAGACCCTGAAGAAATTCAAGGGCACCACCTGGGACCAGAGCCCGATCTTCAAGAAGCTCTACGAAGAGGAAT…
NODE_77_length_29222_cov_24.5311	VFG002070(gb|NP_248774)	(hsiC1/vipB) type VI secretion system tubule-forming protein VipB [HSI-I (VF0334)] [Pseudomonas aeruginosa PAO1]	8.11584e+12	1433	0.0	CAGCGAATTCGGCAGCCTGCTGCAAAAGGAATTCAAGCCCAAGACCGAGCAGGCCCGCGAAGCCGTGGAAGCGGCCGTGCAGACGCTGGCCCAGCAGGCCCTGG-GCTCGGCGATCACGCTGTCCAACGATGCCTACCAGACGGTGCAGGCCATCATTGCCGAGATCGACCGCAAGCTGTCCGAGCAGATCAACCGCATCATCCACCACGACGACTACCAGAAGCTCGAAGGCGCCTGGCGCGGCCTGCACCACCTGGTGACCAACACCGAGGTGGACGAGATGCTCAAGATCCGCGTCATGAACATCTCCAAGAAGGAGCTGCACCGCAACATGCGCCGCTTCAAGGGCGTGGGCTGGGACCAGAGCCCCGTCTTCAAGAAGGTGTACGAAGAGGAGT…	CAGTGAGTTCGCCAGCCTGCTGCTGCAGGAGTTCAAGCCCAAGACCGAGCGCGCCCGCGAAGCGGTGGAGACCGCCGTGCGGACCCTCGCCGAGCATGCCCTGGAGC-AGACCAGCCTGATCTCCAACGACGCGATCAAGTCGATCGAGTCGATCATCGCGGCGCTTGACGCCAAGCTCACCGCGCAGGTCAACCTGATCATGCACCACGCCGACTTCCAGCAACTGGAAAGCGCCTGGCGCGGCCTGCACTACCTGGTCAACAACACCGAGACCGACGAGCAACTGAAGATCCGCGTGCTGAACATCTCCAAGCCGGAGCTGCACAAGACCCTGAAGAAATTCAAGGGCACCACCTGGGACCAGAGCCCGATCTTCAAGAAGCTCTACGAAGAGGAAT…
NODE_77_length_29222_cov_24.5311	VFG015447(gi:152984184)	(PSPA7_0156) hypothetical protein [Hcp secretion island-1 encoded type VI secretion system (H-T6SS)(CVF535)] [Pseudomonas aeruginosa PA7]	8.10188e+12	1433	0.0	CAGCGAATTCGGCAGCCTGCTGCAAAAGGAATTCAAGCCCAAGACCGAGCAGGCCCGCGAAGCCGTGGAAGCGGCCGTGCAGACGCTGGCCCAGCAGGCCCTGG-GCTCGGCGATCACGCTGTCCAACGATGCCTACCAGACGGTGCAGGCCATCATTGCCGAGATCGACCGCAAGCTGTCCGAGCAGATCAACCGCATCATCCACCACGACGACTACCAGAAGCTCGAAGGCGCCTGGCGCGGCCTGCACCACCTGGTGACCAACACCGAGGTGGACGAGATGCTCAAGATCCGCGTCATGAACATCTCCAAGAAGGAGCTGCACCGCAACATG-CGCCGCTTCAAGGGCGTGGGCTGGGACCAGAGCCCCGTCTTCAAGAAGGTGTACGAAGAGGAG…	CAGCGAGTTCGCCAGCCTGCTGCTGCAGGAATTCAAGCCCAAGACCGAGCGCGCCCGCGAGGCGGTGGAAACCGCCGTGCGTACCCTCGCCGAACACGCCCTGGAGC-AGACCAGCCTGATCTCCAACGACGCGATCAAGTCGATCGAGTCGATCATCGCGGCGATCGACGCCAAGCTCACCGCGCAGGTCAACCTGATCATGCACCACGCCGACTTCCAGCAGCTGGAAAGCGCCTGGCGCGGCCTGCACTACCTGGTCAACAACACCGAGACCGACGAGCAACTGAAGATCCGTGTGCTGAACATCTCCAAGCCGGAGCTGCACAAGACCCTGAAGAAG-TTCAAGGGCACCACCTGGGACCAGAGCCCGATCTTCAAGAAGCTCTACGAGGAGGAA…
NODE_77_length_29222_cov_24.5311	VFG015448(gi:116053804)	(PA14_01020) hypothetical protein [Hcp secretion island-1 encoded type VI secretion system (H-T6SS)(CVF535)] [Pseudomonas aeruginosa UCBPP-PA14]	8.09491e+12	1433	0.0	CAGCGAATTCGGCAGCCTGCTGCAAAAGGAATTCAAGCCCAAGACCGAGCAGGCCCGCGAAGCCGTGGAAGCGGCCGTGCAGACGCTGGCCCAGCAGGCCCTGG-GCTCGGCGATCACGCTGTCCAACGATGCCTACCAGACGGTGCAGGCCATCATTGCCGAGATCGACCGCAAGCTGTCCGAGCAGATCAACCGCATCATCCACCACGACGACTACCAGAAGCTCGAAGGCGCCTGGCGCGGCCTGCACCACCTGGTGACCAACACCGAGGTGGACGAGATGCTCAAGATCCGCGTCATGAACATCTCCAAGAAGGAGCTGCACCGCAACATGCGCCGCTTCAAGGGCGTGGGCTGGGACCAGAGCCCCGTCTTCAAGAAGGTGTACGAAGAGGAGT…	CAGCGAGTTCGCCAGCCTGCTGCTGCAGGAGTTCAAGCCCAAGACCGAGCGCGCCCGCGAAGCGGTGGAGACCGCCGTGCGGACCCTCGCCGAGCATGCCCTGGAGC-AGACCAGCCTGATCTCCAACGACGCGATCAAGTCGATCGAGTCGATCATCGCGGCGCTTGACGCCAAGCTCACCGCGCAGGTCAACCTGATCATGCACCACGCCGACTTCCAGCAACTGGAAAGCGCCTGGCGCGGCCTGCACTACCTGGTCAACAACACCGAGACCGACGAGCAACTGAAGATCCGTGTGCTGAACATCTCCAAGCCGGAGCTGCACAAGACCCTGAAGAAATTCAAGGGCACCACCTGGGACCAGAGCCCGATCTTCAAGAAGCTCTACGAAGAGGAAT…
NODE_77_length_29222_cov_24.5311	VFG015449(gi:70733371)	(PFL_6088) hypothetical protein [Hcp secretion island-1 encoded type VI secretion system (H-T6SS)(CVF535)] [Pseudomonas fluorescens Pf-5]	8.04726e+12	1439	0.0	CAGCGAATTCGGCAGC-CTGCTGCAAAAGGAATTCAAGCCCAAGACCGAGCAGGCCCGCGAAGCCGTGGAAGCGGCCGTGCAGACGCTGGCCCAGCAGGCCCTGGGCTC-G-GCGATCACGCTGTCCAACGATGCCTACCAGACGGTGCAGGCCATCATTGCCGAGATCGACCGCAAGCTGTCCGAGCAGATCAACCGCATCATCCACCACGACGACTACCAGAAGCTCGAAGGCGCCTGGCGCGGCCTGCACCACCTGGTGACCAACACCGAGGTGGACGAGATGCTCAAGATCCGCGTCATGAACATCTCCAAGAAGGAGCTGCACCGCAACATGCGCCGCTTCAAGGGCGTGGGCTGGGACCAGAGCCCCGTCTTCAAGAAGGTGTACGAAGAGGA…	CAGCGAATTC-GCATCGCTGCTGCTGCAGGAATTCAAGCCCAAGACCGAGCGTGCTCGCGAAGCCGTGGAAACCGCGGTGCGGACCCTGGCCGAACAGGCCCTGG-CGCAGACCGA-CCTGGTGTCCAACGACGCCATCAAGTCGATCGAGTCGATCATCGCCGCCATCGACGCCAAGCTCACCGCCCAGGTCAACCAGGTGATCCATCACCCGGAATTCCAGAAGCTGGAAAGCGCCTGGCGCGGCCTGCACTACCTGGTGAACAACACCGAGACCGACGAGCAGCTCAAGATCCGCGTGCTCAACATCTCCAAGCCGGAGCTGCACAAGACCCTGAAGAAATTCAAGGGCACGGCCTGGGACCAGAGCCCGCTCTTCAAGAAGATGTACGAAGAGGA…
NODE_77_length_29222_cov_24.5311	VFG015450(gi:146307348)	(Pmen_2323) protein of unknown function DUF877 [Hcp secretion island-1 encoded type VI secretion system (H-T6SS) (CVF535)] [Pseudomonas mendocina ymp]	8.07255e+12	1406	0.0	AGGAATTCAAGCCCAAGACCGAGCAGGCCCGCGAAGCCGTGGAAGCGGCCGTGCAGACGCTGGCCCAGCAGGCCCTGGGCTCG-GCGATCACGCTGTCCAACGATGCCTACCAGACGGTGCAGGCCATCATTGCCGAGATCGACCGCAAGCTGTCCGAGCAGATCAACCGCATCATCCACCACGACGACTACCAGAAGCTCGAAGGCGCCTGGCGCGGCCTGCACCACCTGGTGACCAACACCGAGGTGGACGAGATGCTCAAGATCCGCGTCATGAACATCTCCAAGAAGGAGCTGCACCGCAACATG-CGCCGCTTCAAGGGCGTGGGCTGGGACCAGAGCCCCGTCTTCAAGAAGGTGTACGAAGAGGAGTACGGCCAGTTCGGCGGCGAGCCCTT…	AGGAATTCAAACCCAAGACCGAGCGCGCCCGCGAGGCGGTGGAAACCGCAGTGCGCACCCTGGCCGAACATGCGCTGGCAAAGACCGA-CCTGATCTCCAACGATGCGATCAAGTCCATCGAGTCGATCATCGCGGCCATCGACGCCAAGCTCACCGAGCAGATCAACCTGATCATGCACCATCAGGACTTCCAGCAACTGGAGAGCGCCTGGCGCGGGCTGAGCTACCTGGTCAACAACACCGAGACCGACGAGCAGCTGAAGATCCGCGTGATGAGCATCTCCAAGGGCGAGCTGCACAAGACCCTGAAGAAG-TTCAAGGGCACCGCCTGGGACCAGAGCCCGATCTTCAAGAAGATGTACGAAGAGGAATACGGCCAGTTCGGCGGCGAGCCCTA…
NODE_77_length_29222_cov_24.5311	VFG020008(gi:229593385)	(PFLU6020) hypothetical protein [Hcp secretion island-1 encoded type VI secretion system (H-T6SS)(CVF535)] [Pseudomonas fluorescens SBW25]	7.84218e+12	1432	0.0	CAGCGAATTCGGCAGCCTGCTGCAAAAGGAATTCAAGCCCAAGACCGAGCAGGCCCGCGAAGCCGTGGAAGCGGCCGTGCAGACGCTGGCCCAGCAGGCCCTGG-GCTCGGCGATCACGCTGTCCAACGATGCCTACCAGACGGTGCAGGCCATCATTGCCGAGATCGACCGCAAGCTGTCCGAGCAGATCAACCGCATCATCCACCACGACGACTACCAGAAGCTCGAAGGCGCCTGGCGCGGCCTGCACCACCTGGTGACCAACACCGAGGTGGACGAGATGCTCAAGATCCGCGTCATGAACATCTCCAAGAAGGAGCTGCACCGCAACATGCGCCGCTTCAAGGGCGTGGGCTGGGACCAGAGCCCCGTCTTCAAGAAGGTGTACGAAGAGGAGT…	CAGCGAGTTCGCGAACCTGCTGCTGCAAGAATTCAAGCCCAAGACCGAGCGTGCCCGCGAAGCCGTGGAAACCGCCGTGCGCACCTTGGCCGAACAGGCCCTGGCGCAAACCGA-CCTGGTGTCCAATGACGCGATCAAGTCGATCGAATCGATCATTGCCGCCATCGACGCCAAGCTGACCGCCCAGGTCAACCAGATCATCCACCACCCGGATTTCCAGCAGCTGGAAAGCGCCTGGCGTGGCCTGCACTACTTGGTCAACAACACCGAAAGCGATGAGCAGCTGAAGATCCGCGTGCTCAACATCTCCAAGCCGGACCTGCACAAGACCCTGAAGAAATTCAAGGGCACCGCGTGGGACCAGAGCCCGATCTTCAAGAAGATGTACGAAGAAGAAT…
NODE_77_length_29222_cov_24.5311	VFG015491(gi:152989614)	(clpV1) type VI secretion ATPase, ClpV1 family [Hcp secretion island-1 encoded type VI secretion system (H-T6SS) (CVF535)] [Pseudomonas aeruginosa PA7]	7.93722e+11	892	1e-170	GTGGTGGCCGAATGGACCGGCATTCCCGTGGGCCGCATGGTGCGCGACGAGGTGCAGTCCGTGCTC--TCGCTGGCAGACACGCTGGAGAAGCGCGTCATCGGCCAGCGCCATGGCCTGGAGGCCATCACGCGCCGCATCCAGACCTCCCGCGCGCGG-CTGGACGATCCGGGCAAGCCCATCGGCGTGTTCCTGCTGGCCGGTCCCTCGGGCGTGGGCAAGACCGAGACGGCGCTGTCCCTGGCCGAAGCCCTGTATGGCGGCGAGCAGAACCTCATCACCATCAACATGAGCGAGTTCCAGGAGGCGCACACCGTCTCCACCCTCAAGGGCGCGCCGCCCGGCTACGTGGGCTACGGCGAAGGCGGCGTGCTCACCGAGGCCGTGCGCCGCCGCCCC…	GTGGTCGCCGACTGGACCGGGATTCCGGTCGGGCGCATGGCGCGCAACGAGATCGAGACCGTGCTCAATCTC-GACAGCCAC-CTGAAGAAACGCATCATCGGCCAGGACCACGCGCTGGAGATGATCGCCAAGCGCATCCAGACCTCCCGCGC-CGGCCTCGACAACCCGAGCAAGCCGATCGGCGTGTTCATGCTCGCCGGCACCTCCGGGGTGGGCAAGACCGAGACCGCGCTGGCGCTGGCCGAGGCCATGTACGGCGGCGAGCAGAACGTCATCACCATCAACATGAGCGAGTTCCAGGAAGCCCACACCGTCTCCACCCTCAAGGGCGCCCCGCCCGGCTACATCGGCTACGGCGAAGGCGGCGTGCTGACCGAGGCGGTGCGCCGCAAGCCC…
NODE_77_length_29222_cov_24.5311	VFG015491(gi:152989614)	(clpV1) type VI secretion ATPase, ClpV1 family [Hcp secretion island-1 encoded type VI secretion system (H-T6SS) (CVF535)] [Pseudomonas aeruginosa PA7]	7.40864e+12	301	6e-24	AGG-CGCCACCGTGTTCTGCAAGCTGCGCGGCAATCCCTATGTGGAGCTGGTGCACTGGCTGCACCAGCTGCTGCAGGAAAACGATTGCGACCTGATCCGCATCCTGCGCCACTTCGACATCGCCTCCGAC-CGCCTGGCCGCCGATGTGGTGCGCCGCC-TGGACCAGCTGCCGCGCGGCGCCACCTCGATCAGCGACTTCTCCGAGCACATAGAGACCGCCATCGAGCGCGGCTGGGTCTATGCCACGCTGATGTTCAACGACAGCCAGATCCGCAGCGCCTATCTGCTG-TCGGGCAT	AGGCCGCCACGGTATTCTGCAAGCTGCGCGGCAATCCCTATGTCGAGCTGGTGCACTGGTTCCACCAGATCCTCCAGTTGCCGGACTCGGACCTGCACCAGATCGTCCGCCAGTCCGGGATCGAC-CCGGCGCGCCTGGCCAAGGACCTGAC-CGAGGCCCTCGACCGCCTGCCGCGCGGCTCGACCTCGATCACCGACCTGTCCTCCCATGTCGAGGAGGCGGTGGAGCGCGGCTGGGTCTACGGCAGCCTGATGTTCGGCGAGAGCCAGGTGCGCACCGGCTACCTGGTGATCGG-CAT
NODE_77_length_29222_cov_24.5311	VFG015498(gi:146307356)	(clpV1) ATPase AAA-2 domain protein [Hcp secretion island-1 encoded type VI secretion system (H-T6SS)(CVF535)] [Pseudomonas mendocina ymp]	8.10627e+12	734	2e-162	GTGGTGGCCGAATGGACCGGCATTCCCGTGGGCCGCATGGTGCGCGACGAGGTGCAGT-CCGTGCTCTCG-CTGGCAGA-CACGCTGGAGAAGCGCGTCATCGGCCAGCGCCATGGCCTGGAGGCCATCACGCGCCGCATCCAGACCTCCCGCGCGCGGCTGGACGATCCGGGCAAGCCCATCGGCGTGTTCCTGCTGGCCGGTCCCTCGGGCGTGGGCAAGACCGAGACGGCGCTGTCCCTGGCCGAAGCCCTGTATGGCGGCGAGCAGAACCTCATCACCATCAACATGAGCGAGTTCCAGGAGGCGCACACCGTCTCCACCCTCAAGGGCGCGCCGCCCGGCTACGTGGGCTACGGCGAAGGCGGCGTGCTCACCGAGGCCGTGCGCCGCCGCCCC…	GTGGTGGCCGACTGGACCGGCATTCCGGTCGGGCGCATGGCGCGTAACGAGAT-CGATACCGTGCT-GCGTCTCGACGAGCAC-CTGAAAAAACGCATCATCGGTCAGGACCACGCCCTGGCGATGATCGCCAAGCGCATCCAGACCTCACGCGCCGGGCTGGACAACCCGAGCAAGCCGATCGGCGTGTTCCTCCTCGCCGGCACCTCCGGGGTGGGCAAGACCGAGACCGCGCTGGCCCTGGCCGAGGCCATGTACGGCGGCGAGCAGAACGTCATCACCATCAACATGAGCGAATTCCAGGAGGCGCACACCGTCTCCACCCTCAAGGGCGCCCCGCCCGGCTACGTCGGCTACGGCGAAGGCGGCGTGCTGACCGAGGCCGTCAGGCGCAAGCCC…
NODE_77_length_29222_cov_24.5311	VFG015498(gi:146307356)	(clpV1) ATPase AAA-2 domain protein [Hcp secretion island-1 encoded type VI secretion system (H-T6SS)(CVF535)] [Pseudomonas mendocina ymp]	7.44361e+12	1330	8e-142	GAAGGCGCCACCGTGTTCTGCAAGCTGCGCGGCAATCCCTATGTGGAGCTGGTGCACTGGCTGCACCAGCTGCTGCAGGAAAACGATTGCGACCTGATCC-GCATCCTGCGCCACTTCGACATCGCCTCCGAC-CGCCTGGCCGCCGATGTGGT-GCGCCGCCTGGACCAGCTGCCGCGCGGCGCCACCTCGATCAGCGACTTCTCCGAGCACATAGA-GACCGCCATCGAGCGCGGCTGGGTCTATGCCACGCTGATGTTCAACGACAGCCAGATCCGCAGCGCCTATCTGCT-GTCGGGCATGGTGC-G-CACGCGCTCGCT-CGCCAATGAGCTG-CGCTCCATCTCGCGCGAATTCGACAAGATCTCCGAGCCC-GCGCTCAGCGA-CGCCTTCG…	GAAGCCGCCACGGTATTCTGCAAGCTGCGCGGCAATCCCTATGTCGAGCTGGTGCACTGGCTGCATCAGATTCTCCAGCTGCAGGATTCCGACCTGCACCAGC-TGGTGCGCCAGTTCAACATCGAC-CCGGCGCGACTGGCCAAGGACATCACCGAGGCGC-TGGATCGCCTGCCGCGCGGTTCCACCTCGATCACCGACCTGTCGTCCCACGTCGAAGAG-GCGGTCGAGCGTGGCTGGGTCTACGGCAGCCTGATGTTCGGCGAAAGCCAGGTGCGCACCGCCTACCTGATCGTCGG-CATCCTCAAGACAC-CGAGC-CTGCGCCA-TGCGCTGTCGG-CCATTTCCCGCGAGTTCGACAAGATCAAGGTGGAAAGC-CTGATCGAGCGCTTT-G…
NODE_77_length_29222_cov_24.5311	VFG020018(gi:218888835)	(clpV1) putative ClpA/B-type chaperone [Hcp secretion island-1 encoded type VI secretion system (H-T6SS)(CVF535)] [Pseudomonas aeruginosa LESB58]	8.06944e+12	720	1e-155	GGTCGCCGCCGTGGTGGCCGAATGGACCGGCATTCCCGTGGGCCGCATGGTGCGCGACGAGGTGCAGTCCGTGCTCTCGCT-GGCAGACACGCTGGAGAAGCGCGTCATCGGCCAGCGCCATGGCCTGGAGGCCATCACGCGCCGCATCCAGACCTCCCGCGCGCGG-CTGGACGATCCGGGCAAGCCCATCGGCGTGTTCCTGCTGGCCGGTCCCTCGGGCGTGGGCAAGACCGAGACGGCGCTGTCCCTGGCCGAAGCCCTGTATGGCGGCGAGCAGAACCTCATCACCATCAACATGAGCGAGTTCCAGGAGGCGCACACCGTCTCCACCCTCAAGGGCGCGCCGCCCGGCTACGTGGGCTACGGCGAAGGCGGCGTGCTCACCGAGGCCGTGCGC…	GGTGGCCTCGGTGGTCGCCGACTGGACCGGCATCCCGGTCGGCCGCATGGCGCGCAACGAGATCGAGACCGTGCTCAACCTCGACCGGCAC-CTGAAGAAGCGCATCATCGGCCAGGACCACGCGCTGGAGATGATCGCCAAGCGCATCCAGACTTCCCGCGC-CGGCCTCGACAACCCGAGCAAGCCGATCGGCGTGTTCATGCTCGCCGGCACCTCCGGGGTGGGCAAGACCGAGACCGCGCTGGCCTTGGCCGAGGCCATGTACGGCGGCGAGCAGAATGTCATCACCATCAACATGAGCGAGTTCCAGGAAGCCCACACCGTCTCCACCCTCAAGGGCGCCCCGCCCGGCTACATCGGCTACGGCGAGGGTGGCGTGCTGACCGAGGCGGTGCGT…
NODE_77_length_29222_cov_24.5311	VFG020018(gi:218888835)	(clpV1) putative ClpA/B-type chaperone [Hcp secretion island-1 encoded type VI secretion system (H-T6SS)(CVF535)] [Pseudomonas aeruginosa LESB58]	7.40864e+12	301	6e-24	AGG-CGCCACCGTGTTCTGCAAGCTGCGCGGCAATCCCTATGTGGAGCTGGTGCACTGGCTGCACCAGCTGCTGCAGGAAAACGATTGCGACCTGATCCGCATCCTGCGCCACTTCGACATCGCCTCCGAC-CGCCTGGCCGCCGATGTGGTGCGCCGCC-TGGACCAGCTGCCGCGCGGCGCCACCTCGATCAGCGACTTCTCCGAGCACATAGAGACCGCCATCGAGCGCGGCTGGGTCTATGCCACGCTGATGTTCAACGACAGCCAGATCCGCAGCGCCTATCTGCTG-TCGGGCAT	AGGCCGCCACGGTATTCTGCAAGCTGCGCGGCAATCCCTATGTCGAGCTGGTGCACTGGTTCCACCAGATCCTCCAGTTGCCGGACTCGGACCTGCACCAGATCGTCCGCCAGTCCGGGATCGAC-CCGGCGCGCCTGGCCAAGGACCTGAC-CGAGGCCCTCGACCGCCTGCCGCGCGGCTCGACCTCGATCACCGACCTGTCCTCCCATGTCGAGGAAGCGGTGGAGCGCGGCTGGGTCTACGGCAGCCTGATGTTCGGCGAGAGCCAGGTGCGCACCGGCTACCTGGTGATCGG-CAT
NODE_77_length_29222_cov_24.5311	VFG015492(gi:116053810)	(clpV1) putative ClpA/B-type chaperone [Hcp secretion island-1 encoded type VI secretion system (H-T6SS)(CVF535)] [Pseudomonas aeruginosa UCBPP-PA14]	7.88166e+12	845	1e-154	GGTCGCCGCCGTGGTGGCCGAATGGACCGGCATTCCCGTGGGCCGCATGGTGCGCGACGAGGTGCAGTCCGTGCTCTCGCT-GGCAGACACGCTGGAGAAGCGCGTCATCGGCCAGCGCCATGGCCTGGAGGCCATCACGCGCCGCATCCAGACCTCCCGCGCGCGG-CTGGACGATCCGGGCAAGCCCATCGGCGTGTTCCTGCTGGCCGGTCCCTCGGGCGTGGGCAAGACCGAGACGGCGCTGTCCCTGGCCGAAGCCCTGTATGGCGGCGAGCAGAACCTCATCACCATCAACATGAGCGAGTTCCAGGAGGCGCACACCGTCTCCACCCTCAAGGGCGCGCCGCCCGGCTACGTGGGCTACGGCGAAGGCGGCGTGCTCACCGAGGCCGTGCGC…	GGTGGCCTCGGTGGTCGCCGACTGGACCGGCATCCCGGTCGGCCGCATGGCGCGCAACGAGATCGACACCGTGCTCAACCTCGACCGGCAC-CTGAAGAAGCGCATCATCGGCCAGGACCACGCGCTGGAGATGATCGCCAAGCGCATCCAGACTTCCCGCGC-CGGCCTCGACAACCCGAGCAAGCCGATCGGCGTGTTCATGCTCGCCGGCACCTCCGGGGTGGGCAAGACCGAGACCGCGCTGGCGCTGGCCGAGGCCATGTACGGCGGCGAGCAGAATGTCATCACCATCAACATGAGCGAGTTCCAGGAAGCCCACACCGTCTCCACCCTCAAGGGCGCCCCGCCCGGCTACATCGGCTACGGCGAGGGTGGCGTGCTGACCGAGGCGGTGCGT…
NODE_77_length_29222_cov_24.5311	VFG015492(gi:116053810)	(clpV1) putative ClpA/B-type chaperone [Hcp secretion island-1 encoded type VI secretion system (H-T6SS)(CVF535)] [Pseudomonas aeruginosa UCBPP-PA14]	7.40864e+12	301	6e-24	AGG-CGCCACCGTGTTCTGCAAGCTGCGCGGCAATCCCTATGTGGAGCTGGTGCACTGGCTGCACCAGCTGCTGCAGGAAAACGATTGCGACCTGATCCGCATCCTGCGCCACTTCGACATCGCCTCCGAC-CGCCTGGCCGCCGATGTGGTGCGCCGCC-TGGACCAGCTGCCGCGCGGCGCCACCTCGATCAGCGACTTCTCCGAGCACATAGAGACCGCCATCGAGCGCGGCTGGGTCTATGCCACGCTGATGTTCAACGACAGCCAGATCCGCAGCGCCTATCTGCTG-TCGGGCAT	AGGCCGCCACGGTATTCTGCAAGCTGCGCGGCAATCCCTATGTCGAGCTGGTGCACTGGTTCCACCAGATCCTCCAGTTGCCGGACTCGGACCTGCACCAGATCGTCCGCCAGTCCGGGATCGAC-CCGGCGCGCCTGGCCAAGGACCTGAC-CGAGGCCCTCGACCGTCTGCCGCGCGGCTCGACCTCGATCACCGACCTGTCCTCCCATGTCGAGGAAGCGGTGGAGCGCGGCTGGGTCTACGGCAGCCTGATGTTCGGCGAGAGCCAGGTGCGCACCGGCTACCTGGTGATCGG-CAT
NODE_77_length_29222_cov_24.5311	VFG002076(gb|NP_248780)	(clpV1) type VI secretion system AAA+ family ATPase [HSI-I (VF0334)] [Pseudomonas aeruginosa PAO1]	8.05556e+12	720	5e-154	GGTCGCCGCCGTGGTGGCCGAATGGACCGGCATTCCCGTGGGCCGCATGGTGCGCGACGAGGTGCAGTCCGTGCTCTCGCT-GGCAGACACGCTGGAGAAGCGCGTCATCGGCCAGCGCCATGGCCTGGAGGCCATCACGCGCCGCATCCAGACCTCCCGCGCGCGG-CTGGACGATCCGGGCAAGCCCATCGGCGTGTTCCTGCTGGCCGGTCCCTCGGGCGTGGGCAAGACCGAGACGGCGCTGTCCCTGGCCGAAGCCCTGTATGGCGGCGAGCAGAACCTCATCACCATCAACATGAGCGAGTTCCAGGAGGCGCACACCGTCTCCACCCTCAAGGGCGCGCCGCCCGGCTACGTGGGCTACGGCGAAGGCGGCGTGCTCACCGAGGCCGTGCGC…	GGTGGCCTCGGTGGTCGCCGACTGGACCGGCATCCCGGTCGGCCGCATGGCGCGCAACGAGATCGAGACCGTGCTCAACCTCGACCGGCAC-CTGAAGAAGCGCATCATCGGCCAGGACCACGCGCTGGAGATGATCGCCAAGCGCATCCAGACTTCCCGCGC-CGGCCTCGACAACCCGAGCAAGCCGATCGGCGTGTTCATGCTCGCCGGCACCTCCGGGGTGGGCAAGACCGAGACCGCACTGGCCTTGGCCGAGGCCATGTACGGCGGCGAGCAGAATGTCATCACCATCAACATGAGCGAGTTCCAGGAAGCCCACACCGTCTCCACCCTCAAGGGCGCCCCGCCCGGCTACATCGGCTACGGCGAGGGTGGCGTGCTGACCGAGGCGGTGCGT…
NODE_77_length_29222_cov_24.5311	VFG002076(gb|NP_248780)	(clpV1) type VI secretion system AAA+ family ATPase [HSI-I (VF0334)] [Pseudomonas aeruginosa PAO1]	7.40864e+12	301	6e-24	AGG-CGCCACCGTGTTCTGCAAGCTGCGCGGCAATCCCTATGTGGAGCTGGTGCACTGGCTGCACCAGCTGCTGCAGGAAAACGATTGCGACCTGATCCGCATCCTGCGCCACTTCGACATCGCCTCCGAC-CGCCTGGCCGCCGATGTGGTGCGCCGCC-TGGACCAGCTGCCGCGCGGCGCCACCTCGATCAGCGACTTCTCCGAGCACATAGAGACCGCCATCGAGCGCGGCTGGGTCTATGCCACGCTGATGTTCAACGACAGCCAGATCCGCAGCGCCTATCTGCTG-TCGGGCAT	AGGCCGCCACGGTATTCTGCAAGCTGCGCGGCAATCCCTATGTCGAGCTGGTGCACTGGTTCCACCAGATCCTCCAGTTGCCGGACTCGGACCTGCACCAGATCGTCCGCCAGTCCGGGATCGAC-CCGGCGCGCCTGGCCAAGGACCTGAC-CGAGGCCCTCGACCGTCTGCCGCGCGGCTCGACCTCGATCACCGACCTGTCCTCCCATGTCGAGGAAGCGGTGGAGCGCGGCTGGGTCTACGGCAGCCTGATGTTCGGCGAGAGCCAGGTGCGCACCGGCTACCTGGTGATCGG-CAT
NODE_77_length_29222_cov_24.5311	VFG015497(gi:70733376)	(clpV1) ClpB [Hcp secretion island-1 encoded type VI secretion system (H-T6SS) (CVF535)] [Pseudomonas fluorescens Pf-5]	8.02721e+12	735	1e-150	CTGCAAGGCGATGCCCCGCTG---CTGCAGCCCGTGGTCGATGCC-GG-CGTGGTCGCCGCCGTGGTGGCCGAATGGACCGGCATTCCCGTGGGCCGCATGGTGCGCGACGAGGTGCAGTCCGTGCTCTCGCTGG--CAGACACGCTGGAGAAGCGCGTCATCGGCCAGCGCCATGGCCTGGAGGCCATCACGCGCCGCATCCAGACCTCCCGCGCGCGG-CTGGACGATCCGGGCAAGCCCATCGGCGTGTTCCTGCTGGCCGGTCCCTCGGGCGTGGGCAAGACCGAGACGGCGCTGTCCCTGGCCGAAGCCCTGTATGGCGGCGAGCAGAACCTCATCACCATCAACATGAGCGAGTTCCAGGAGGCGCACACCGTCTCCACCCTCAAGGGCGCGC…	CTGCAAGGCGAGACCCCGCTGATCCTGCCGACCGTGGAC--TACCAGGCCGT-G--GCCTCGGTGGTCGCCGACTGGACCGGCATTCCAGTGGGGCGCATGGCCCGCAACGAGCTGGAAACCGTGCTCAACCTGGACCAG-CAC-CTGAAGAAACGCATCATCGGCCAGGACCACGCCCTGCAGATGATCGCCAAGCGCATCCAGACCTCCCGCGC-CGGCCTCGACAACCCCAACAAGCCGATCGGCGTGTTCATGCTGGCCGGCACTTCCGGGGTGGGCAAGACCGAAACCGCCCTGGCCCTGGCCGAAGCCATGTATGGCGGAGAGCAGAACGTCATCACCATCAACATGAGCGAGTTCCAGGAAGCCCACACCGTGTCCACCCTCAAGGGCGCCC…
NODE_77_length_29222_cov_24.5311	VFG015497(gi:70733376)	(clpV1) ClpB [Hcp secretion island-1 encoded type VI secretion system (H-T6SS) (CVF535)] [Pseudomonas fluorescens Pf-5]	7.79101e+12	756	4e-125	CGGCGAGCTGGACCCGGTCACGGGCCGCGACGACGAAGTGCGCCAGATGGTGGACATCCTGCTGCGCCGCCGCCAGAACAACCCCATCCTGGTGGGCGAGGCCGGCGTGGGCAAGACCGCCGTGGTCGAAGGCCTGGCCCTGCGCATCG-CCCAGGGCGACGTGCCGCCGCCGCTGCAGGGCGTGGAGCTGCGCGTGCTGGACGTGGGCCTGCTGCAGGCCGGCGCCAGCATGAAGGGCGAGTTCGAGAACCGCCTGCGC--GGCCTGCTGGACGCCGTGCAGTCCA-GCACCACGCCCATCGTGCTCTTCATCGACGAAGTCCACACCCTGGTGGGCGCGGGCGGCCAGGCCGGTACGGGCGATGCCGCCAACCTGCTCAAGCCCGCCCTGGCGCGCG…	CGGCAAGCTCGACCCCATCGTCGGCCGTGACGAAGAGATCCGCCAACTGGTGGACATCCTCATGCGCCGCCGGCAGAACAACCCGATCCTCACCGGTGAAGCCGGGGTGGGCAAGACCGCGGTGGTGGAAGGTTTCGCCCTGCGCATCGTCGCC-GGCGACGTGCCGCCGGCGCTCAAGGACGTTGAACTGCGCAGCCTCGACGTCGGCCTGCTGCAGGCCGGCGCCAGCATGAAGGGCGAGTTCGAACAGCGCCTGCGCCAGGTCATC--GAGGACGTCCAGGCCTCGC-CCAAGCCGATCATCCTGTTCATCGACGAAGCCCACACCCTGGTGGGCGCCGGTGGCGCCGCCGGCACCGGCGACGCGGCCAACCTGCTCAAGCCGGCTCTGGCCCGTG…
NODE_77_length_29222_cov_24.5311	VFG041043(gi:15597567)	(clpV3) ClpA/B-type protease [HSI-3 (SS180)] [Pseudomonas aeruginosa PAO1]	7.85714e+12	714	4e-125	CGGGCCGCGACGACGAAGTGCGCCAGATG-GTGGACATCCTGCTGCGCCGCCGCCAGAACAACCCCATCCTGGTGGGCGAGGCCGGCGTGGGCAAGACCGCCGTGGTCGAAGGCCTGGCCCTGCGCATCGCCCAGGGCGACGTGCCGCCGCCGCTGCAGGGCGTGGAGCTGCGCGTGCTGGACGTGGGCCTGCTGCAGGCCGGCGCCAGCATGAAGGGCGAGTTCGAGAACCGCCTGCGCGGCCTGCTGGACGCCGTGCAGTC-CAGCAC-CACGCCCATCGTGCTCTTCATCGACGAAGTCCACACCCTGGTGGGCGCGGGCGGCCAGGCCGGTACGG--GCGATGCCGCCAACCTGCTCAAGCCCGCCCTGGCGCGCGGCACGCTGCGCACCATCGG…	CGGG-CGCGACGGGGAGATCCGCCAG-TGCGTCGACATCCTCCTGCGCCGGCGGCAGAACAACCCGATCCTGGTCGGCGCGCCGGGCGTCGGCAAGACCGCGGTGGTCGAGGGCCTGGCCCTGCGCATCGCCGCCGGCGAGGTGCCGCCGTCGTTGCAGGAGGTGATCCTGCGGGTGCTCGACCTCGGCCTGTTGCAGGCCGGCGCCAGCATGAAGGGCGAGTTCGAGCAGCGCCTCAAGGGCGTGATCGACGCCGTGC-GCAACAGCGCGCA-GCCGATCATCCTGTTCATCGACGAGGCGCACACGCTGATCGGCGCCGGCGGCGCGGAAGG--CGGCAGCGACGCCGCCAACCTGCTCAAGCCGGCCCTGGCGCGCGGCGAGTTGCGCACCCT-GG…
NODE_77_length_29222_cov_24.5311	VFG041066(gi:159186125)	(clpV) ATP-dependent Clp protease, ATP-binding subunit [Imp (SS195)] [Agrobacterium tumefaciens str.C58]	7.10526e+12	494	1e-20	GGCCGCGACGACGAAGTGCGCCAGATGGTGGACATCCTGCTGCGCCGCCGCCAGAACAACCCCATCCTGGTGGGCGAGGCCGGCGTGGGCAAGACCGCCGTGGTCGAAGGCCTGGCCCTGCGCATCGCCCAGGGCGACGTGCCGCCGCCGCTGCAGGGCGTGGAGCTGCGCGTGCTGGACGTGGG-----C-CTGCTGCAGGCCGGCGCCAGCATGAAGGGCGAGTTCGAGAACCGCCTGCGCGGCCTGCTGGACGCCGTGCAG--TCCAGCACCACGCCCATCGTGCTCTTCATCGACGAAGTCCACACCCTGGTGGGCGCGGGCGGCCAGGCCGGTACGGGCGATGCCGCCAACCTGCTCAAGCCCGCCCTGGCGCGCGGCACGCTGCGCACCATCG…	GGCCGCGATGATGAGTTGCGCCAGCTCGTTGATATTCTGACCCGCCGCCGACAGAACAATCCTATTCTGGTGGGCGAGGCCGGCGTGGGCAAGACCGCGGTCGCCGAAGCGCTGGCGTTGGAAATCGCCTCCGGCAACGTTCCGGAGAAACTGC-GCAA-TGT--CTGC-C-TGCTGAACCTCGATATTTCGCTGCTGCAGGCCGGTGCCGGCGTGAAAGGTGAGTTCGAGCGGCGCCTGCACGGCGTGATCGATGCGGTCAAGCGTTCGGC-CGAA-CCGGTCATCCTGTTCATCGATGAGGCCCATGGCCTTGTTGGCGCGGGTGGTGCGGCGGGCCAGGGTGATGCGGCGAATATTCTTAAGCCCGCACTCGCACGAGGCGAGGTGCGGACCGTCG…
NODE_77_length_29222_cov_24.5311	VFG015488(gi:70733375)	(PFL_6092) hypothetical protein [Hcp secretion island-1 encoded type VI secretion system (H-T6SS)(CVF535)] [Pseudomonas fluorescens Pf-5]	7.63314e+12	169	4e-15	CTTCGGCCTCTACGGCCCCAACGGACCGCTGCCCACGCACATCACCGAATACGTGCGCGAGCGCCTGCGCCAGCATGACGAC-GC-CACGCTGGCGCGTTTTTCCGACATCTTTCACCACCGCATGCTGCTGCTGCTGTTCCGCGCCTGGTCGGACGCCCAGCCCACGG	CTTCGGCCTCGGCGGGCCCAACGGGCCGCTGCCGCTGCACATCACCGAATACGTGCGCGAGCGCCAGCGCAACAACGCCGACAGCACCAGCAAGCGC-TTTCT-CGATGTGTTCCACCACCGCCTGCTGAGCCTGTTCTATCGGGCCTGGGCCGAAGCCCGGCCGACGG
NODE_90_length_22657_cov_29.5811	VFG049139	(acrB) acriflavine resistance protein B [AcrAB (CVF859)] [Klebsiella pneumoniae 342]	7.67241e+12	232	9e-26	ACGCTGCTGGAGGCCATCGTGCTCGTGGTGCTGGTGGTG-ATCCTGTTCCTGCAGACCTGGCGCGCCTCCATCATCCCGCTGCTGGCCGTGCCGGT-GT-CGGTCATCGGCACCTTCGCCGTGCTG-CATCTGCTGGGCTTTTCCATCAACGCGCTGAGCCTGTTCGGTCTGGTGCTGGCCATCGGCATCGTGGTGGATGACGCCATCGTCGTGGTCGAGAACGTGGAGCGC	ACGCTGGTGGAAGCGATCATCCTGGTGTTCCTGGTCATGTAT-CTGTTCCTGCAGAACTTCCGCGCCACGCTGATCCCGACCATCGCCGTACCGGTAGTCCTGT--TAGGCACCTTCGCGGTGTTGGCGGC-GTTTGGCTTCTCGATAAACACCCTGACGATGTTCGGGATGGTGCTCGCCATCGGCCTGTTGGTGGATGACGCCATCGTCGTGGTCGAGAACGTCGAGCGC
NODE_96_length_19918_cov_28.0468	VFG038472(gi:507522409)	(tapW) pilus retraction protein PilT [Tap type IV pili (VF0475)] [Aeromonas hydrophila ML09-119]	7.14286e+12	623	4e-29	CTGAACCTGCCGCCCGTGCTGGGCGAGCTGATCATGCAAAAGCGCGGCCTGCTGCTGGTCGTGGGCTCCACGGGCTCGGGCAAGAGC-ACGACGCTGGCCTCGATGATCGACGCGCGCAA-TG-AAAAGCTCACGGGCCACATCCTCACCATCGAGGACCCCATCGA-AT--ACCAGTTCCGCAACAAGCGCTCCATCGTCAACCAGCGCGAAGTGGGATCCGACA-CGGCATCGC-TGCAGGTTGCGCTCAAGAATGCGCTGCGCCAGGCGCCCGACGTGATCCTGATCGGCGAGATCCGCGACCGCGAGACCATGTC-C-TCGGCCATGGGCTT-TGCGCAGTCTGGCCATTTGTGCC-TTGCCACGCTGCACGCCAACAACAGCTACCACGCGCTC…	CTGAAACTGCCCCCCGTGCTGCTCGACACCATCATGGAGAAGCGCGGCCTGGTGCTGTTCGTCGGCGGTACCGGCTCGGGCAA-ATCGACCTCGCTCGCGGCCCTCATCGACCATCGCAACCGCAACAGC-GGC-GGCCACATCATCACCATTGAGGATCCGGTGGAGTTCGTCCATCGCCACCGCAAGAG---CATCATCAACCAGCGGGAGGTGGGGGTGGACACCCGCA--GCTTCCACGCTGCCCTGAAGAACACCCTGCGCCAGGCGCCGGACGTCATCCTCATCGGCGAGATCCGCGACCGCGAGACCATGGAGCATGCGC--TGGCCTTCTCCG-AGACCGGCCACCTG-GCGATTTCCACCCTGCACGCCAACAACGCCAACCAGGCGCTG…
NODE_96_length_19918_cov_28.0468	VFG013907(gi:146309163)	(pilT) twitching motility protein [Type IV pili biosynthesis (CVF518)] [Pseudomonas mendocina ymp]	7.67442e+12	129	1e-08	GCGCGGCCTGCTGCTGGT-CGTGGGCTCCACGGGCTCGGGCAAGAGCACGACGCTGGCCTCGATGATCGACGCGCGCAA-TG-AA-AAGCTCACGGGCCACATCCTCACCATCGAGGACCCCATCGAAT	GCGCGGCCTGGTGCTGGTTACT-GGCCCGACCGGCTCGGGCAAGTCGACCACCCTGGCGGCGATGCTCGACTACCTCAACAGCAACAAG-T-AC-CACCATATCCTCACCATCGAGGACCCCATCGAAT
NODE_100_length_18155_cov_34.9847	VFG014051(gi:70733109)	(pilJ) type IV pilus biogenesis protein PilJ [Type IV pili twitching motility related proteins (CVF519)][Pseudomonas fluorescens Pf-5]	7.67241e+12	116	2e-07	GCCGC-GCACCTCGTCGGCCACCACGGCAAAGCCCTTGCCGTGC-TCGCCGGCGCGCGCGGCCTCCACGGCGGCGTTGAGCGCCAGCAGATTGGTCTGAAAGGCAATGCCGTCGAT	GCCGCTGCACCTCGTCGGCCACCACGGCAAAGCCGC-GCCCGGCGTCACCGGCCATGGAGGCCTGGATCGCCGCGTTGAGGGCGAGGATGTTGGTCTGGTCGGCAATGTCGTCGAT
NODE_115_length_14107_cov_32.4931	VFG009263(gi:118462260)	(icl) isocitrate lyase [Isocitrate lyase (CVF302)] [Mycobacterium avium 104]	7.64136e+12	619	1e-86	GCCCATCGTGGCGGATGCCGAAGCCGGCTTCGGCGGCGTGCTCAACGCGTTCGAGCTGATGAAGAACATGATTGCCGCTGGCGCGGCAGGCGTGCACTTCGAGGACCAGCTGGCCGCCGTGAAGAAGTGCGGCCACATGGGTGGCAAGGTGCTGGTGCCTACCCAGGAAGC-CGTCGAGAAGCTGATCTCCGCGCGCTTTGCCGCCGACGTGATG-GGCGTGCCCACCATCGTGCTGGCCCGTACCGATGCTGAAGCCGCCAACCTGATCACCTCCGACCATGACGCCAACGACAAGCCGTTCCTGACCGGCGAGCGCACGCAGGAAGGCTTCTACCGGGTCAGGAACGGCATGGAGCAATCCATCAGCCGCGGCGTGGCCTACGCACCCTATGCAGAC…	GCCGATCGTCGCCGACGGCGAGGCCGGCTTCGGTGGTGCGCTCAACGTCTTCGAGCTGCAGAAGGCGATGATCGCCGCCGGTGTGGCGGGCTCGCACTGGGAGGACCAGCTGGCTTCGGAGAAGAAGTGCGGCCACCTGGGTGGCAAGGTGCTGATCCCGACCCAG-CAGCACATCCGCACGCTGACCTCGGCCCGGCTGGCCGCCGACGTG-TGCGACGTGCCGACCGTCGTCATCGCCCGCACCGACGCCGAGGCGGCCACGCTGATCACCTCCGACGTCGACGAGCGCGACCAGCCGTTCATCACCGGCGAGCGCACCAAGGAGGGCTTCTACCGGGTCCGCAACGGCCTCGAGCCCTGCATCGCCCGGGCCAAGGCCTACGCGCCGTACTCCGAC…
NODE_115_length_14107_cov_32.4931	VFG009262(gi:41410059)	(icl) isocitrate lyase [Isocitrate lyase (CVF302)] [Mycobacterium avium subsp. paratuberculosis K-10]	7.64136e+12	619	1e-86	GCCCATCGTGGCGGATGCCGAAGCCGGCTTCGGCGGCGTGCTCAACGCGTTCGAGCTGATGAAGAACATGATTGCCGCTGGCGCGGCAGGCGTGCACTTCGAGGACCAGCTGGCCGCCGTGAAGAAGTGCGGCCACATGGGTGGCAAGGTGCTGGTGCCTACCCAGGAAGC-CGTCGAGAAGCTGATCTCCGCGCGCTTTGCCGCCGACGTGATG-GGCGTGCCCACCATCGTGCTGGCCCGTACCGATGCTGAAGCCGCCAACCTGATCACCTCCGACCATGACGCCAACGACAAGCCGTTCCTGACCGGCGAGCGCACGCAGGAAGGCTTCTACCGGGTCAGGAACGGCATGGAGCAATCCATCAGCCGCGGCGTGGCCTACGCACCCTATGCAGAC…	GCCGATCGTCGCCGACGGCGAGGCCGGCTTCGGTGGTGCGCTCAACGTCTTCGAGCTGCAGAAGGCGATGATCGCCGCGGGTGTGGCGGGCTCGCACTGGGAGGACCAGCTGGCCTCGGAGAAGAAGTGCGGCCACCTGGGTGGCAAGGTGCTGATCCCGACCCAG-CAGCACATCCGCACGCTGACCTCGGCCCGGCTGGCCGCCGACGTG-TGCGACGTGCCGACCGTCGTCATCGCCCGCACCGACGCCGAGGCGGCCACGCTGATCACCTCCGACGTCGACGAGCGCGACCAGCCGTTCATCACCGGCGAGCGCACCAAGGAGGGCTTCTACCGGGTCCGTAACGGCCTCGAGCCCTGCGTCGCCCGGGCCAAGGCCTACGCGCCGTACTCCGAC…
NODE_115_length_14107_cov_32.4931	VFG009270(gi:119866703)	(icl) isocitrate lyase [Isocitrate lyase (CVF302)] [Mycobacterium sp. KMS]	7.62903e+12	620	2e-85	TGCCCATCGTGGCGGATGCCGAAGCCGGCTTCGGCGGCGTGCTCAACGCGTTCGAGCTGATGAAGAACATGATTGCCGCTGGCGCGGCAGGCGT-GCACTTCGAGGACCAGCTGGCCGCCGTGAAGAAGTGCGGCCACATGGGTGGCAAGGTGCTGGTGCCTACCCAGGAAGC-CGTCGAGAAGCTGATCTCCGCGCGCTTTGCCGCCGACGTGATGGGCGTGCCCACCATCGTGCTGGCCCGTACCGATGCTGAAGCCGCCAACCTGATCACCTCCGACCATGACGCCAACGACAAGCCGTTCCTGACCGGCGAGCGCACGCAGGAAGGCTTCTACCGGGTCAGGAACGGCATGGAGCAATCCATCAGC-CGCGGCGTGGCCTACGCACCCTATGCAG…	TGCCGATCGTCGCCGACGGTGAGGCCGGATTCGGTGGCGCGCTCAACGTCTACGAGCTGCAGAAGGCGATGATCGCCGCCGGTGTCGC-GGGTTCGCACTGGGAGGACCAGCTGGCCTCGGAGAAGAAGTGCGGCCACCTCGGTGGCAAGGTGCTGATCCCGACCCAG-CAGCACATCCGCACGCTGACCTCGGCCCGCCTGGCCGCCGACGTCGCCGACGTGCCGACCGTCGTCATCGCCCGCACCGACGCCGAGGCCGCCACCCTGATCACCTCCGACGTCGACGAGCGCGATCAGCCGTTCATCACCGGTGAGCGGACCAAGGAAGGCTTCTACCGCGTCAAGAACGGCATCGAGCCGTGCATC-GCGCGCGCCAAGGCCTACGCGCCGTACTCGG…
NODE_115_length_14107_cov_32.4931	VFG009269(gi:126433240)	(icl) isocitrate lyase [Isocitrate lyase (CVF302)] [Mycobacterium sp. JLS]	7.62903e+12	620	2e-85	TGCCCATCGTGGCGGATGCCGAAGCCGGCTTCGGCGGCGTGCTCAACGCGTTCGAGCTGATGAAGAACATGATTGCCGCTGGCGCGGCAGGCGT-GCACTTCGAGGACCAGCTGGCCGCCGTGAAGAAGTGCGGCCACATGGGTGGCAAGGTGCTGGTGCCTACCCAGGAAGC-CGTCGAGAAGCTGATCTCCGCGCGCTTTGCCGCCGACGTGATGGGCGTGCCCACCATCGTGCTGGCCCGTACCGATGCTGAAGCCGCCAACCTGATCACCTCCGACCATGACGCCAACGACAAGCCGTTCCTGACCGGCGAGCGCACGCAGGAAGGCTTCTACCGGGTCAGGAACGGCATGGAGCAATCCATCAGC-CGCGGCGTGGCCTACGCACCCTATGCAG…	TGCCGATCGTCGCCGACGGTGAGGCCGGATTCGGTGGCGCGCTCAACGTCTACGAGCTGCAGAAGGCGATGATCGCCGCCGGTGTCGC-GGGTTCGCACTGGGAGGACCAGCTGGCCTCGGAGAAGAAGTGCGGCCACCTCGGTGGCAAGGTGCTGATCCCGACCCAG-CAGCACATCCGCACGCTGACCTCGGCCCGCCTGGCCGCCGACGTCGCCGACGTGCCGACCGTCGTCATCGCCCGCACCGACGCCGAGGCCGCCACCCTGATCACCTCCGACGTCGACGAGCGCGATCAGCCGTTCATCACCGGTGAGCGGACCAAGGAAGGCTTCTACCGCGTCAAGAACGGCATCGAGCCGTGCATC-GCGCGCGCCAAGGCCTACGCGCCGTACTCGG…
NODE_115_length_14107_cov_32.4931	VFG022587(gi:333989098)	(icl) isocitrate lyase Icl [Isocitrate lyase (CVF302)] [Mycobacterium sp. JDM601]	7.63666e+12	622	2e-84	CCC-ATCGTGGCGGATGCCGAAGCCGGCTTCGGCGGCGTGCTCAACGCGTTCGAGCTGATGAAGAACATGATTGCCGCTGGCGCGGCAGGCGTGCACTTCGAGGACCAGCTGGCCGCCGTGAAGAAGTGCGGCCACATGGGTGGCAAGGTGCTGGTGCCTACCCAGGAAGC-CGTCGAGAAGCTGATCTCCGCGCGCTTTGCCGCCGACGTGATGGGCGTGCCCACCATCGTGCTGGCCCGTACCGATGCTGAAGCCGCCAACCTGATCACCTCCGAC--C-ATGACGCCAACGACAAGCCGTTCCTGACCGGCGAGCGCAC-GCAGGAAGGCTTCTACCGGGTCAGGAACGGCATGGAGCAATCCATCAGCCGCGGCGTGGCCTACGCACCCTATGCA…	CCCGATCGTGGCCGACGGTGAGGCCGGCTTCGGTGGCGCGCTCAACGTCTACGAGCTGCAGAAGGCGATGATCGCCGCGGGCGTCGCGGGCTCGCACTGGGAGGACCAGCTGGCCTCGGAGAAGAAGTGCGGCCATTTGGGCGGCAAGGTGCTGATCCCCACCCAG-CAGCACATCCGTACCCTGACCTCGGCCCGGCTGGCCGCCGACGTGGCCGGTGTGCCGACCGTGGTGATCGCCCGCACCGACGCCGAGGCCGCCACCCTGATCACCTCCGACGTCGATGA-G-C-GCGATCAGCCGTTCATCACCGGTGACCGGACCGC-CGAGGGCTTCTACCGGGTGCGCAACGGCCTGGAGCCGTGCATCGCCCGGGCCAAGGCCTACGCCCCGTACGCC…
NODE_115_length_14107_cov_32.4931	VFG009266(gi:118471509)	(icl) isocitrate lyase [Isocitrate lyase (CVF302)] [Mycobacterium smegmatis str. MC2 155]	7.56098e+11	615	1e-77	ATCGTGGCGGATGCCGAAGCCGGCTTCGGCGGCGTGCTCAACGCGTTCGAGCTGATGAAGAACATGATTGCCGCTGGCGCGGCAGGCGTGCACTTCGAGGACCAGCTGGCCGCCGTGAAGAAGTGCGGCCACATGGGTGGCAAGGTGCTGGTGCCTACCCAGGAAGC-CGTCGAGAAGCTGATCTCCGCGCGCTTTGCCGCCGACGTGATGGGCGTGCCCACCATCGTGCTGGCCCGTACCGATGCTGAAGCCGCCAACCTGATCACCTCCGACCATGACGCCAACGACAAGCCGTTCCTGACCGGCGAGCGCACGCAGGAAGGCTTCTACCGGGTCAGGAACGGCATGGAGCAATCCATCAGC-CGCGGCGTGGCCTACGCACCCTATGCAGACCTGG…	ATCGTCGCCGACGGCGAGGCCGGCTTCGGTGGTGCCCTCAACGTCTACGAGCTGCAGAAGGCGATGATCGCCGCGGGTGTCGCGGGCTCGCACTGGGAAGATCAGCTGGCCTCGGAGAAGAAGTGCGGCCACCTCGGTGGCAAGGTGCTGATCCCGACCCAG-CAGCACATCCGCACCCTGACCTCGGCGCGCCTGGCGGCCGACGTGGCCGACGTGCCCACCGTCGTCATCGCCCGCACCGACGCCGAGGCCGCCACGCTGATCACGTCCGACGTCGACGAGCGCGACCAGCCGTTCATCACCGGTGAGCGCACCAAGGAAGGCTTCTTCCGCGTGAAGAACGGCCTGGAGCCCTGCATC-GCGCGCGCCAAGGCCTACGCGCCGTACTCCGACCTGA…
NODE_115_length_14107_cov_32.4931	VFG009268(gi:120401816)	(icl) isocitrate lyase [Isocitrate lyase (CVF302)] [Mycobacterium vanbaalenii PYR-1]	7.52396e+12	626	5e-71	CCC-ATCGTGGCGGATGCCGAAGCCGGCTTCGGCGGCGTGCTCAACGCGTTCGAGCTGATGAAGAACATGATTGCCGCTGGCGCGGCAGGCGT-GCACTTCGAGGACCAGCTGGCCGCCGTGAAGAAGTGCGGCCACATGGGTGGCAAGGTGCTGGTGCCTACCCAGGAAGC-CGTCGAGAAGCTGATCTCCGCGCGCTTTGCCGCCGACGTGATGGGCGTGCCCACCATCGTGCTGGCCCGTACCGATGCTGAAGCCGCCAACCTGATCACCTCCGACCATGACG-CCAAC--GACAAGCCGTTCCTGACCGGCGAGCGCAC-GCAGGAAGGCTTCTACCGGGTCAGGAACGGCATGGAGCAATCCATCAGCCGCG-G-CGTGGCCTACGCACCCTAT…	CCCGATCGTTGCCGACGGTGAGGCCGGCTTCGGTGGCGCGCTCAACGTCTACGAGCTGCAGAAGGCGATGATCGCCGCCGGCGTCGCAGG-GTCGCACTGGGAGGACCAGCTGGCCTCGGAGAAGAAGTGCGGCCACCTCGGTGGCAAGGTGCTGATCCCGACCCAG-CAGCACATCCGCACCCTGACCTCGGCCCGCCTCGCGGCTGACGTGGCCGGCGTTCCCACCGTCGTCATCGCGCGTACCGACGCCGAGGCGGCCACGCTGATCACCTCCGA---TGTCGACGAGCGTGACCGGCCGTTCATCACCGGTGAGCGCACCGC-CGAGGGCTTCTACCGGGTGAAGAACGGGCTCGAGCCCTGCATC-G-CGCGTGCCAAGGCCTACGCGCCGTAC…
NODE_115_length_14107_cov_32.4931	VFG017688(gi:433645376)	(icl) isocitrate lyase [Isocitrate lyase (CVF302)] [Mycobacterium smegmatis JS623]	7.47994e+12	623	1e-67	CCC-ATCGTGGCGGATGCCGAAGCCGGCTTCGGCGGCGTGCTCAACGCGTTCGAGCTGATGAAGAACATGATTGCCGCTGGCGCGGCAGGCGT-GCACTTCGAGGACCAGCTGGCCGCCGTGAAGAAGTGCGGCCACATGGGTGGCAAGGTGCTGGTGCCTACCCAGGAAGC-CGTCGAGAAGCTGATCTCCGCGCGCTTTGCCGCCGACGTGATGGGCGTGCCCACCATCGTGCTGGCCCGTACCGATGCTGAAGCCGCCAACCTGATCACCTCCGACCATGACGCCAACGACAAGCCGTTCCTGACCGGCGAGCGCAC-GCAGGAAGGCTTCTACCGGGTCAGGAACGGCATGGAGCAATCCATCAGCCGCGGCGT-GGCCTACGCACCCTATGCAG…	CCCGATCGTCGCCGACGGTGAGGCCGGCTTCGGCGGTGCGCTCAACGTCTACGAGCTGCAGAAGGCCATGATCGCTGCAGGCGTCGC-GGGGTCGCACTGGGAGGATCAGCTGGCGTCGGAGAAGAAGTGCGGTCACCTCGGTGGCAAGGTGCTGATCCCGACCCAG-CAGCACATCCGCACGCTGACCTCGGCCCGCCTCGCCGCCGACGTCGCCGACGCGCCGACCCTCGTCATCGCCCGCACCGACGCCGAGGCCGCCACGCTGATCACCTCCGATGTCGACGAGCGCGACCGTCCGTTCATCACCGGTGAGCGCACCGC-TGAGGGCTTCTACCGGGTGCGCAACGGCCTCGAGCCGTGCATCGCCCGC-GCTAAGGCCTACGCGCCCTACTCCG…
NODE_115_length_14107_cov_32.4931	VFG017686(gi:523916032)	(icl) isocitrate lyase [Isocitrate lyase (CVF302)] [Mycobacterium yongonense 05-1390]	7.47182e+12	621	1e-67	CCCATCGTGGCGGATGCCGAAGCCGGCTTCGGCGGCGTGCTCAACGCGTTCGAGCTGATGAAGAACATGATTGCCGCTGGCGCGGCAGGCGTGCACTTCGAGGACCAGCTGGCCGCCGTGAAGAAGTGCGGCCACATGGGTGGCAAGGTGCTGGTGCCTACCCAGGAAGC-CGTCGAGAAGCTGATCTCCGCGCGCTTTGCCGCCGACGTGATG-GGCGTGCCCACCATCGTGCTGGCCCGTACCGATGCTGAAGCCGCCAACCTGATCACCTCCGACCATGACGCCAACGACAAGCCGTTCCTGACCGGCGAGCGCACGCAGGAAGGCTTCTACCGGGTCAGGAACGGCATGGAGCAATCCATCAGCCGCGGCGTGGCCTACGCACCCTATGCAGACC…	CCCATCGTCGCCGACGGTGAGGCCGGTTTCGGTGGCGCGCTCAACGTCTACGAGCTGCAGAAGGCCATGATCGCGGCCGGTGTGGCGGGCTCGCACTGGGAGGACCAGCTGGCTTCGGAGAAGAAGTGTGGTCACCTGGGCGGCAAGGTGCTGATCCCGACCCAG-CAGCACATCCGCACCCTGACCTCGGCCCGGCTGGCGGCCGACGT-TTGCGACGTGCCGACCGTCGTCATCGCCCGGACCGACGCCGAGGCGGCCACCCTGATCACCTCGGACGTCGACGAGCGTGACCAGCCGTTCATCACCGGTGAGCGCACCAAGGAGGGCTTCTACCGGGTCCGCAACGGCCTGGAGCCCTGCATCGCCCGGGCCAAGGCGTACGCGCCGTACTCCGACC…
NODE_115_length_14107_cov_32.4931	VFG017668(gi:433629551)	(icl) Isocitrate lyase Icl (isocitrase) (isocitratase) [Isocitrate lyase (CVF302)] [Mycobacterium canettii CIPT 140070010]	7.48344e+12	604	5e-66	CGAAGCCGGCTTCGGCGGCGTGCTCAACGCGTTCGAGCTGATGAAGAACATGATTGCCGCTGGCGCGGCAGGCGT-GCACTTCGAGGACCAGCTGGCCGCCGTGAAGAAGTGCGGCCACATGGGTGGCAAGGTGCTGGTGCCTACCCAGGAAGC-CGTCGAGAAGCTGATCTCCGCGCGCTTTGCCGCCGACGTGATGGGCG-TG--CCCACCATCGTGCTGGCCCGTACCGATGCTGAAGCCGCCAACCTGATCACCTCCGACCATGACGCCAACGACAAGCCGTTCCTGACCGGCGAGCGCACGCAGGAAGGCTTCTACCGGGTCAGGAACGGCATGGAGCAATCCATCAGC-CGCGGCG-TGGCCTACGCACCCTATGCAGACCTGGTGTGG-TGC…	CGAGGCCGGCTTTGGCGGCGCGCTCAACGTCTACGAGCTGCAGAAAGCCCTGATCGCCGCGGGCGTTGC-GGGTTCGCACTGGGAGGACCAGTTGGCCTCTGAGAAGAAGTGCGGCCACCTGGGCGGCAAGGTGTTGATCCCGACCCAG-CAGCACATCCGCACTTTGACGTCTGCTCGGCTCGCGGCCGA--TG-TGGCCGATGTTCCCACGGTGGTGATCGCCCGTACCGACGCCGAGGCGGCCACGCTGATCACCTCCGACGTCGACGAGCGCGACCAGCCGTTCATCACCGGCGAGCGCACCCGGGAAGGCTTCTACCGCACCAAGAACGGCATCGAGCCTTGCATC-GCTCG-GGCGAAGGCCTACGCCCCGTTCGCCGACTTGATCTGGATG-…
NODE_115_length_14107_cov_32.4931	VFG009261(gi:121636382)	(icl) Isocitrate lyase icl [Isocitrate lyase (CVF302)] [Mycobacterium bovis BCG str. Pasteur 1173P2]	7.47088e+12	601	5e-66	CGAAGCCGGCTTCGGCGGCGTGCTCAACGCGTTCGAGCTGATGAAGAACATGATTGCCGCTGGCGCGGCAGGCGT-GCACTTCGAGGACCAGCTGGCCGCCGTGAAGAAGTGCGGCCACATGGGTGGCAAGGTGCTGGTGCCTACCCAGGAAGC-CGTCGAGAAGCTGATCTCCGCGCGCTTTGCCGCCGACGTGATGGGCGTGCCCACCATCGTGCTGGCCCGTACCGATGCTGAAGCCGCCAACCTGATCACCTCCGACCATGACGCCAACGACAAGCCGTTCCTGACCGGCGAGCGCACGCAGGAAGGCTTCTACCGGGTCAGGAACGGCATGGAGCAATCCATCAGC-CGCGGCG-TGGCCTACGCACCCTATGCAGACCTGGTGTGG-TGCGAA…	CGAGGCCGGCTTTGGCGGCGCGCTCAACGTCTACGAGCTGCAGAAAGCCCTGATCGCCGCGGGCGTTGC-GGGTTCGCACTGGGAGGACCAGTTGGCCTCTGAGAAGAAGTGCGGCCACCTGGGCGGCAAGGTGTTGATCCCGACCCAG-CAGCACATCCGCACTTTGACGTCTGCTCGGCTCGCGGCCGATGTGGCTGATGTTCCCACGGTGGTGATCGCCCGTACCGACGCCGAGGCGGCCACGCTGATCACCTCCGACGTCGACGAGCGCGACCAGCCGTTCATCACCGGCGAGCGCACCCGGGAAGGCTTCTACCGCACCAAGAACGGCATCGAGCCTTGCATC-GCTCG-GGCGAAGGCCTACGCCCCGTTCGCCGACTTGATCTGGATG-GAG…
NODE_115_length_14107_cov_32.4931	VFG001381(gb|YP_177728)	(icl) Isocitrate lyase Icl (isocitrase) (isocitratase) [Isocitrate lyase (VF0253)] [Mycobacterium tuberculosis H37Rv]	7.47088e+12	601	5e-66	CGAAGCCGGCTTCGGCGGCGTGCTCAACGCGTTCGAGCTGATGAAGAACATGATTGCCGCTGGCGCGGCAGGCGT-GCACTTCGAGGACCAGCTGGCCGCCGTGAAGAAGTGCGGCCACATGGGTGGCAAGGTGCTGGTGCCTACCCAGGAAGC-CGTCGAGAAGCTGATCTCCGCGCGCTTTGCCGCCGACGTGATGGGCGTGCCCACCATCGTGCTGGCCCGTACCGATGCTGAAGCCGCCAACCTGATCACCTCCGACCATGACGCCAACGACAAGCCGTTCCTGACCGGCGAGCGCACGCAGGAAGGCTTCTACCGGGTCAGGAACGGCATGGAGCAATCCATCAGC-CGCGGCG-TGGCCTACGCACCCTATGCAGACCTGGTGTGG-TGCGAA…	CGAGGCCGGCTTTGGCGGCGCGCTCAACGTCTACGAGCTGCAGAAAGCCCTGATCGCCGCGGGCGTTGC-GGGTTCGCACTGGGAGGACCAGTTGGCCTCTGAGAAGAAGTGCGGCCACCTGGGCGGCAAGGTGTTGATCCCGACCCAG-CAGCACATCCGCACTTTGACGTCTGCTCGGCTCGCGGCCGATGTGGCTGATGTTCCCACGGTGGTGATCGCCCGTACCGACGCCGAGGCGGCCACGCTGATCACCTCCGACGTCGACGAGCGCGACCAGCCGTTCATCACCGGCGAGCGCACCCGGGAAGGCTTCTACCGCACCAAGAACGGCATCGAGCCTTGCATC-GCTCG-GGCGAAGGCCTACGCCCCGTTCGCCGACTTGATCTGGATG-GAG…
NODE_115_length_14107_cov_32.4931	VFG017678(gi:385997238)	(icl) isocitrate lyase [Isocitrate lyase (CVF302)] [Mycobacterium tuberculosis CTRI-2]	7.45424e+12	601	3e-64	CGAAGCCGGCTTCGGCGGCGTGCTCAACGCGTTCGAGCTGATGAAGAACATGATTGCCGCTGGCGCGGCAGGCGT-GCACTTCGAGGACCAGCTGGCCGCCGTGAAGAAGTGCGGCCACATGGGTGGCAAGGTGCTGGTGCCTACCCAGGAAGC-CGTCGAGAAGCTGATCTCCGCGCGCTTTGCCGCCGACGTGATGGGCGTGCCCACCATCGTGCTGGCCCGTACCGATGCTGAAGCCGCCAACCTGATCACCTCCGACCATGACGCCAACGACAAGCCGTTCCTGACCGGCGAGCGCACGCAGGAAGGCTTCTACCGGGTCAGGAACGGCATGGAGCAATCCATCAGC-CGCGGCG-TGGCCTACGCACCCTATGCAGACCTGGTGTGG-TGCGAA…	CGAGGCCGGCTTTGGCGGCGCGCTCAACGTCTACGAGCTGCAGAAAGCCCTGATCGCCGCGGGCGTTGC-GGGTTCGCACTGGGAGGACCAGTTGGCCTCTGAGAAGAAGTGCGGCCACCTGGGCGGCAAGGTGTTGATCCCGACCCAG-CAGCACATCCGCACTTTGACGTCTGCTCGGCTCGCGGCCGATGTGGCTGATGTTCCCACGGTGGTGATCGCCCGTACCGACGCCGAGGCGGCCACGCTGATCACCTCCGACGTCGACGAGCGCGACCAGCCGTTCATCACCGGCGAGCGCACCCGGGAAGGCTTCTACCGCACCAAGAACGGCATCGAGCCTTGCATC-GCTCG-GGCGAAGGCCTACGCCCCGTTCGCCGACTTGATCTGGATG-GAG…
NODE_115_length_14107_cov_32.4931	VFG017683(gi:386003509)	(icl) isocitrate lyase [Isocitrate lyase (CVF302)] [Mycobacterium tuberculosis RGTB423]	7.42952e+12	603	2e-61	CGAAGCCGGCTTCGGCGGCGTGCTCAACGCGTTCGAGCTGATGAAGAACATGATTGCCGCTGGCGCGGCAGGCGT-GCACTTCGAGGACCAGCTGGCCGCCGTGAAGAAGTGCGGCCACATGGGTGGCAAGGTGCTGGTGCCTACCCAGGA--AGC-CGTCGAGAAGCTGATCTCCGCGCGCTTTGCCGCCGACGTGATGGGCGTGCCCACCATCGTGCTGGCCCGTACCGATGCTGAAGCCGCCAACCTGATCACCTCCGACCATGACGCCAACGACAAGCCGTTCCTGACCGGCGAGCGCACGCAGGAAGGCTTCTACCGGGTCAGGAACGGCATGGAGCAATCCATCAGC-CGCGGCG-TGGCCTACGCACCCTATGCAGACCTGGTGTGG-TGCG…	CGAGGCCGGCTTTGGCGGCGCGCTCAACGTCTACGAGCTGCAGAAAGCCCTGATCGCCGCGGGCGTTGC-GGGTTCGCACTGGGAGGACCAGTTGGCCTCTGAGAAGAAGTGCGGCCACCTGGGCGGCAAGGTGTTGATCCCGACCCCGCACTTGCACATCCGCACTTTGACGTCTGCTCGGCTCGCGGCCGATGTGGCTGATGTTCCCACGGTGGTGATCGCCCGTACCGACGCCGAGGCGGCCACGCTGATCACCTCCGACGTCGACGAGCGCGACCAGCCGTTCATCACCGGCGAGCGCACCCGGGAAGGCTTCTACCGCACCAAGAACGGCATCGAGCCTTGCATC-GCTCG-GGCGAAGGCCTACGCCCCGTTCGCCGACTTGATCTGGATG-G…
NODE_128_length_11461_cov_36.8095	VFG049137	(KOX_12985) multidrug efflux system protein AcrB [AcrAB (CVF859)] [Klebsiella oxytoca KCTC 1686]	7.61574e+12	432	1e-52	GATGGAGAACTGCCGGTAGATATTG--CCGGTGGACCCCGCGAAGAAAGCCAGCGGTATGAACACCGCGATCAGCACCAGCGTAATGCCCACGATGGCGCCC-GAGATCTGGCCCATGGCCTTGATCGC--GGCCTCGCGCGGCGGCAGGCCTTCCTCGCTCATGATGCGCTCGACGTTCTCCACGACCACGATGGCGTCGTCCACCACGATGCCGATGACCAGCACCATGCCGAACATGGCCAGCACGTTGATCGAGAAGCC-CACGGCCTGC-ATGACCGCGAAGGTGCCCAGCAGTGCAATGGGCACCACGATGGTCGGGATCAGCGTGTAGCGCCAGTTCTGCAGGAACAGGTACATCACCAGGAACACCAGCACGATGGCTTCCAGCAGCGTGT…	GATCGAGAACTGACGGTA-A-ATCGCACCGGTAGAACCGCCGAAGAAGGCCATCGGGATAAATACCGCGGAAAGCACCATCGCGATACCCACCAGCGCGCCCTGA-ATCTGGCCCATTG-ATTTA-CGCGTGGCTTCCTTCGGCGGTAGCCCTTCTTCGGCCATTACACGCTCGACGTTTTCTACCACCACGATGGCGTCATCCACGAGCAGGCCTATGGCGAGCACCATACCAAACATGGTGAGGGTGTTTATCGAGAAGCCGAACAG-C-GCGAGGATAGCGAACGTCCCCAGCAGTACAACCGGCACGGCGATAGTCGGAATCAGCGTTGCGCGGAAGTTCTGCAGGAACAGGTACATCACCAGGAACACCAGAATGATGGCTTCAACCAGCGTTT…
NODE_128_length_11461_cov_36.8095	VFG049136	(A225_1326) RND efflux system [AcrAB (CVF859)] [Klebsiella oxytoca E718]	7.61574e+12	432	1e-52	GATGGAGAACTGCCGGTAGATATTG--CCGGTGGACCCCGCGAAGAAAGCCAGCGGTATGAACACCGCGATCAGCACCAGCGTAATGCCCACGATGGCGCCC-GAGATCTGGCCCATGGCCTTGATCGC--GGCCTCGCGCGGCGGCAGGCCTTCCTCGCTCATGATGCGCTCGACGTTCTCCACGACCACGATGGCGTCGTCCACCACGATGCCGATGACCAGCACCATGCCGAACATGGCCAGCACGTTGATCGAGAAGCC-CACGGCCTGC-ATGACCGCGAAGGTGCCCAGCAGTGCAATGGGCACCACGATGGTCGGGATCAGCGTGTAGCGCCAGTTCTGCAGGAACAGGTACATCACCAGGAACACCAGCACGATGGCTTCCAGCAGCGTGT…	GATCGAGAACTGACGGTA-A-ATCGCACCGGTAGAACCGCCGAAGAAGGCCATCGGGATAAATACCGCGGAAAGCACCATCGCGATACCCACCAGCGCGCCCTGA-ATCTGGCCCATTG-ATTTA-CGCGTGGCTTCCTTCGGCGGTAGCCCTTCTTCGGCCATTACACGCTCGACGTTTTCTACCACCACGATGGCGTCATCCACGAGCAGGCCTATGGCGAGCACCATACCAAACATGGTGAGGGTGTTTATCGAGAAGCCGAACAG-C-GCGAGGATAGCGAACGTCCCCAGCAGTACAACCGGCACGGCGATAGTCGGAATCAGCGTTGCGCGGAAGTTCTGCAGGAACAGGTACATCACCAGGAACACCAGAATGATGGCTTCAACCAGCGTTT…
NODE_130_length_11270_cov_32.456	VFG041020(gi:15596859)	(clpV2) ClpA/B-type protease [HSI-2 (SS179)] [Pseudomonas aeruginosa PAO1]	7.61905e+12	189	3e-18	GGCACTTCGCCGGCGACCATGCGCTGCGCCAGCCCTTCGACGATGGCGGTCTTGCCGACGCCGGGCTCGCCGATCAGTACCGGGTTGTTCTTCTTGCGCCGGGCCAGCACTTCGATGGTCGTCTCGA-TCTCCTGCG-CGCGGCCGATGACCGGATCGAGCTTGCCCTCGCGCGCCATCTTGGTGAGGT	GGCACTTCCCCTGCGGCGATCCGCGAGGCCAGGCCTTCGACGATGGCGGTCTTGCCGACGCCAGCCTCGCCGACCACGATGGGGTTGTTTTTCCGCCGACGGGCCAGGATGTCGACCATC-TGGCGAATAGCCC-CGTCGCGACAGAGCACCGGATCGAGCTTGCCGTCGCGCGCCTGCTGGGTAAGGT
NODE_144_length_9337_cov_28.5616	VFG044227(gi:104781605)	(bauD) ferric siderophore ABC transporter permease [pseudomonine (IA004)] [Pseudomonas entomophila L48]	8.40796e+12	603	9e-162	TCGCGCTGGTGTTCTGCCTGGGCGCCAGCCTGCTGTACGTGGCCATCATCCGCCGCATGCGCCTGCGCAACCTGGTGCTGGTGCCTGTGGTCGGCCTGATGTACGGCAGCGTGCTCAGCGCCATCGCCGAGTTCCATGCCTTCCGCCACAACCTGCTGCAAAGCATGCAGGGCTGGCTGCTGGGCGACTTCTCGCGCGTCGTGCAGGGCCACTACGAGATCATCTACCTCATCGTGCCTATCGTGGTGCTGACCTATGCGTTTGCGCACCGCTTCACCGTGCTGGGCATGGGCGAGGGCATGGCCACCAGCCTGGGGCTGAGCTAT-CCGGCGCTGGCCACGCTGGGCCTGGTGCTGGTGGCGGTCACCGTCTCGGCCACGGTCATCACCGTGGGCGCC…	TCGCCCTGGTGTTCTGCTTTGCCTGCAGCCTGCTGTACGTGGCGATCATCCGCCGCATCCGCTTCAAGAACACCGTGCTGGTGCCGGTGATCGGCCTGATGTACGGCAGCGTGCTCAGCGCCATCGCCGAGTTCTACGCTTTCCAGCACAACGTCCTGCAGAGCATGCAGGGCTGGCTGCTGGGGGACTTCTCCAAAGTCGTCCAGGGCAACTACGAAATCATCTACCTGATCCTGCCCATCGTGGCGCTGGCCTACCTGTTCGCCCAGCGCTTCACCGTGCTGGGCATGGGTGAAGGCATGGCCAGCAGCCTGGGCCTGAACTATGCCGCCAACA-CCGCGCTGGGCTTGCTGCTGGTGGCGCTGACGGTGTCGGCCACGGTGATCACCGTGGGCGCG…
NODE_144_length_9337_cov_28.5616	VFG014366(gi:77457759)	(fleQ) Sigma-54 Specific Transcriptional Regulator, Fis family [Flagella (CVF521)] [Pseudomonas fluorescens Pf0-1]	8.28358e+12	134	2e-24	GGCGCCTTCACCGGCGCCGACCGCAAGCCGCGCGACGGCAAATTCCGGCTGGCCGACGGCGGCACGCTGTTCCTCGACGAAATCGGCGACATGCCCCTGAACCTGCAGGCCAAGCTGCTGCGCGCGCTGCAGGA	GGCGCCTTTACCGGCG-CTATCACCAGCCGTGC--CGGCCGCTTCGAGCTGGCCAACGGCGGTACGCTGTTCCTCGACGAAATCGGCGACATGCCGCTGCCGATGCAGGTCAAGCTGCTGCGCGTGCTGCAGGA
NODE_144_length_9337_cov_28.5616	VFG014367(gi:146307851)	(fleQ) sigma54 specific transcriptional regulator, Fis family [Flagella (CVF521)] [Pseudomonas mendocina ymp]	8.85057e+12	87	4e-21	GCTGGCCGACGGCGGCACGCTGTTCCTCGACGAAATCGGCGACATGCCCCTGAACCTGCAGGCCAAGCTGCTGCGCGCGCTGCAGGA	GCTGGCCAACGGCGGTACGCTGTTCCTCGACGAAATCGGCGACATGCCGCTGCCGATGCAGGTCAAGTTGCTGCGCGTGCTGCAGGA
NODE_144_length_9337_cov_28.5616	VFG014362(gi:26991062)	(fleQ) transcriptional regulator FleQ [Flagella (CVF521)] [Pseudomonas putida KT2440]	8.60465e+11	86	3e-17	CTGGCCGACGGCGGCACGCTGTTCCTCGACGAAATCGGCGACATGCCCCTGAACCTGCAGGCCAAGCTGCTGCGCGCGCTGCAGGA	CTGGCCAACGGCGGTACCCTGTTCCTCGACGAAATCGGCGACATGCCGTTGCCGATGCAGGTCAAGCTGCTGCGTGTGCTGCAGGA
NODE_144_length_9337_cov_28.5616	VFG014368(gi:146282883)	(fleQ) transcriptional regulator FleQ [Flagella (CVF521)] [Pseudomonas stutzeri A1501]	7.94118e+12	136	4e-16	GGCGCCTTCACCGGCGCCGACCGCAAGCCGCGCG-ACGGCAAATTCCGGCTGGCCGACGGCGGCACGCTGTTCCTCGACGAAATCGGCGACATGCCCCTGAACC-TGCAGGCCAAGCTGCTGCGCGCGCTGCAGGA	GGCGCCTTTACCGGCGC-GATCAC-CG-CGCGGGCAGGGC-GCTTCGAGCTGGCCGAGGGCGGTACGCTGTTCCTCGACGAAATCGGCGACATGCCGTT-ACCCATGCAGGTCAAGCTTCTTCGTGTACTGCAGGA
NODE_205_length_412_cov_0.863158	VFG023952(gi:315443890)	(trpD) anthranilate phosphoribosyltransferase [Tryptophan synthesis (CVF308)] [Mycobacterium gilvum Spyr1]	7.95699e+12	186	2e-27	CGGCGCC-AGCTCGATGCGCGCGCCGAGCGCCTCGAGCACGTCGGCGCTGCCCGACTTCGAGGAC-ACGCTGCGGTTGCCGTGCTTGGCGACCTTGGCGC-CGGCCGCGGCGACCACGAACATCGAGG-C--GGTCGAGATGTTGAACGTGTGCGCGCCGTCGCCGCCGGTGCCGACGATGTCGAC	CGGGGCCGAGGTCGATGCGCAGGCCGAGCGCTTCCAGCGTGTCGGCGCCGCCGGACAGCGACGACGCCGC-GCGGTTGCCGTGCTTGACGAC---GG-GCACGCCCGCGGCCGCCACGACTATCGAGGCCATCGTGGACAGGTTGACGGTGTTCGCGCCGTCGCCGCCGGTGCCGACGATGTCGAC
NODE_205_length_412_cov_0.863158	VFG009362(gi:145223544)	(trpD) anthranilate phosphoribosyltransferase [Tryptophan synthesis (CVF308)] [Mycobacterium gilvum PYR-GCK]	7.95699e+12	186	2e-27	CGGCGCC-AGCTCGATGCGCGCGCCGAGCGCCTCGAGCACGTCGGCGCTGCCCGACTTCGAGGAC-ACGCTGCGGTTGCCGTGCTTGGCGACCTTGGCGC-CGGCCGCGGCGACCACGAACATCGAGG-C--GGTCGAGATGTTGAACGTGTGCGCGCCGTCGCCGCCGGTGCCGACGATGTCGAC	CGGGGCCGAGGTCGATGCGCAGGCCGAGCGCTTCCAGCGTGTCGGCGCCGCCGGACAGCGACGACGCCGC-GCGGTTGCCGTGCTTGACGAC---GG-GCACGCCCGCGGCCGCCACGACTATCGAGGCCATCGTGGACAGGTTGACGGTGTTCGCGCCGTCGCCGCCGGTGCCGACGATGTCGAC
NODE_205_length_412_cov_0.863158	VFG009358(gi:118464588)	(trpD) anthranilate phosphoribosyltransferase [Tryptophan synthesis (CVF308)] [Mycobacterium avium 104]	7.3639e+12	349	1e-24	GGTCAGCGGACCGAGGATGTTGAACAGCGTGCGCACGCCCATCTCGCGCCGCACCGGCGCGACCGTCT-TC-AT-CGCCGGGTGATGCACCGGCGCGAA-CATGAAACCGATGCCG-GTGCGGGCGATGCACT-CGC-CCACCCGCTCCGGCGCCAGCTCGATGCGCGCGCCGAGCGCCTCGAGCACGTCGGCGCTGCCCGACTTCGAGGAC-ACGCTGCGGTTGCCGTGCTTGGCGACCTTGGCGCCGGCCGCGGCGACCACGAACATCG-AGGCGGTCGAGATGTTGAACGTGTGCGCGCCGTCGCCGCCGGTGCCGACGATGTCGACCAGGTG-CGT-GCGG-TCG	GGTAAGCGGCCCAAGCAGATTGAACACCGTCGGCACGCCGATCTCGCGGCGCACCG-C-CGA-GGTATGCCGGTAGGACGGGTGGAACAGCGGCGCGAAGCA-GAAGCCGATGCCGACTTC-GGCGA--CACTGCGCGCGACCTGCTCGGGGCCCAGGTCGATCCGCACCCCGAGCTCCTCGAGCGTGTCCGCGCCGCCCGAGAGCGACGACGCCGC-GCGGTTGCCGTGTTTGACCACCGGCACCCCCGCGGCCGCGGCCACGATCGCCGCCATC-GTGGACAGGTTGACGGTGTTGACGCCGTCGCCGCCGGTGCCGACGATGTCGAC--GGTGTCGTCGCGGATCG
NODE_205_length_412_cov_0.863158	VFG009357(gi:41408029)	(trpD) anthranilate phosphoribosyltransferase [Tryptophan synthesis (CVF308)] [Mycobacterium avium subsp. paratuberculosis K-10]	7.33524e+11	349	4e-23	GGTCAGCGGACCGAGGATGTTGAACAGCGTGCGCACGCCCATCTCGCGCCGCACCGGCGCGACCGTCT-TC-AT-CGCCGGGTGATGCACCGGCGCGAA-CATGAAACCGATGCCG-GTGCGGGCGATGCACT-CGC-CCACCCGCTCCGGCGCCAGCTCGATGCGCGCGCCGAGCGCCTCGAGCACGTCGGCGCTGCCCGACTTCGAGGAC-ACGCTGCGGTTGCCGTGCTTGGCGACCTTGGCGCCGGCCGCGGCGACCACGAACATCG-AGGCGGTCGAGATGTTGAACGTGTGCGCGCCGTCGCCGCCGGTGCCGACGATGTCGACCAGGTG-CGT-GCGG-TCG	GGTAAGCGGCCCAAGCAGATTGAACACCGTCGGCACGCCGATCTCGCGGCGCACCG-C-CGA-GGTATGCCGGTAGGACGGGTGGAACAGCGGCGCGAAGCA-GAATCCGATGCCGACTTC-GGCGA--CACTGCGCGCGACCTGCTCGGGGCCCAGGTCGATCCGTACCCCGAGCTCCTCGAGCGTGTCCGCGCCGCCCGAGAGCGACGACGCCGC-GCGGTTGCCGTGTTTGACCACCGGTACCCCCGCGGCCGCGGCCACGATCGCCGCCATC-GTGGACAGGTTGAGGGTGTTGACGCCGTCGCCGCCGGTGCCGACGATGTCGAC--GGTGTCGTCGCGGATCG
NODE_205_length_412_cov_0.863158	VFG009365(gi:119869384)	(trpD) anthranilate phosphoribosyltransferase [Tryptophan synthesis (CVF308)] [Mycobacterium sp.KMS]	7.18182e+12	330	1e-14	GGTCAGCGGACCGAGGATGTTGAACAGCGTGCGCACGCCCATCTCGCGCCGCACCGGCGCGA-CCGT-CTTCATCGCCGGGTGATGCACCGG--CGCGAACATGAAACCGATGCCGGTGCGGGCGATGCACTCGCCCACCCGCTCCGGCGCC-AGCTCGATGCGCGCGCCGAGCGCCTCGAGCACGTCGGCGCTGCCCGACTTCGAGGACACGCTGCGGTTGCCGTGCTTGGCGACCTTGGCGCCGGCCGCGGCGACCACGAACATCG-AGGC--GGTCGAGATGTTGAACGTGTGCGCGCCGTCGCCGCCGGTGCCGACGATGTCGACC	GGTCAGCGGTCCGAGCAGGTTGAACACCGTCGGCACCCCGAGCTCCCGGCGCAC-GGC-CGAGGCGTGCTTGTACGACGGGTG--GAACTGGTTGGCGAACGCGAATCCGATACCGACCTCGGCCACGGACGCCGCCACCTG-TTCGGGACCGAGGTCGATCCGGACGCCGAGCGCTTCGAGGGTGTCGGCCCCGCCGGACAGCGACGAGGCGGCCCGGTTGCCGTGCTTCATCACC--GGCACC-CCCGCGGCGGCCACCACGATCGCCGCCATCGTGGAGAGGTTGACGGTGTTTGCACCGTCGCCGCCGGTGCCGACGATGTCGACC
