# Supplementary material for: Pseudomonas aeruginosa quorum sensing inhibition by clinical isolate Delftia tsuruhatensis 11304: involvement of N-octadecanoylhomoserine lactones
Source: Sci Rep. 2019 Nov 11;9:16465. doi: 10.1038/s41598-019-52955-3 (PMC6848482; doi:10.1038/s41598-019-52955-3)
Supplement: Supplementary file 3 — Dataset 3 [file 41598_2019_52955_MOESM3_ESM.xls]

## Sheet: Sheet1
NODE_11_length_121201_cov_31.3233	NC_002516.2.882884	mexF. mexF encodes Resistance-Nodulation-cell Division (RND) multidrug efflux transporter MexF. ARO:1000001 process or component of antibiotic biology or chemistry.ARO:3000804 mexF. [Pseudomonas aeruginosa PAO1]	7.87698e+12	504	3e-91	CGTCTGGGACCCCACGGTCTTCGTGCGCGACTCCATCAAGGCGGTGCAGAGCACGCTGATCGAGGCGGTGATCCTCGTGGTGCTGGTGGTCATCGTCTTCCTGCAGACCTGGCGTGCTTCCATCATTCCGCTGCTGGCCGTGCCCGTGTCCATCGTCGGAACCTTCGCGGGGCTGTACCTGCTGGGCTACTCCATCAACACGCTGACCCTGTTCGGCCTGGTGCTGGCCATCGGCATCGTGGTGGACGATGCCATCGTCGTGGTGGAGAACGTGGAGCGCTACATCGAGGAGGGCCACACGCCCCTGGAGGCGGCGCACCTGGCGATGAAGGAGGTCTCGGGCCCCATCATCGCCATCGCCCTGGTGCTGTGCGCGGTCTTCGTGCCCATGGCCTTCCT…	CGTCTACGACCCGACCATCTTCGTCCGCGGCTCCATCGAGGCGGTGGTGCACACCCTGTTCGAAGCCCTGGTGCTGGTGGTGCTGGTGGTGATCCTGTTCCTGCAGACCTGGCGCGCCTCGATCATCCCGCTGGCCGCGGTGCCGGTGTCGCTGATCGGCACCTTCGCGGTGATGCACATGCTCGGCTTCTCGCTCAACGCGCTGTCGCTGTTCGGCCTGGTGCTGGCCATCGGCATCGTGGTGGACGACGCCATCGTGGTGGTGGAGAACGTCGAGCGCAACATCGGCCTCGGCCTCAAGCCGGTGGAAGCCACCAAGCGTGCCATGCGCGAGGTGACCGGGCCGATCATCGCCACGGCGCTGGTGCTCTGCGCGGTGTTCATCCCGACCGCGTTCAT…
NODE_14_length_105355_cov_32.6969	AF147719.1.gene3	amrB. amrB encodes putative RND transporter. ARO:1000001 process or component of antibiotic biology or chemistry.ARO:3002983 amrB. [Pseudomonas aeruginosa PAO1]	8.02862e+12	629	1e-129	CCGCAGGGCATGCAGC-ACACCATCTCGTTCAACACCGCGCCCTTCGTCAAGATCTCCATCGAGAAGGTGGTGCAG-ACCCTGGTCGAGGCCATGGTGCTGGTCTTCCTGGTGATGTACCTGTTCCTGCAGAACCTGCGCTACACGCTGATCCCGGCCATCGTGGCGCCCGTGGCGCTGCTGGGCACCTTCGCCGTGATGCTGGTGGC-GGGCTTTTCCATCAACGTGCTGACCATGTTCGGCATGGTGCTGGCCATCGGCATCATCGTGGACGACGCCATCGTCGTGGTCGAGAACGTGGAGCGCCTCATGGCCGAGGAAGGCCTGTCGCCGCGCGATGCCACGCTCAAGGCCATGAAGGAGATCA-CGGGCGCCATCATCGGCATCACCCTGGTGCT…	CCGGAGGGCGTG-AGCTACAACATCCCCTATGACACCTCGGCGTTCGTCGAGATCTCGATCAGGAAGGTGGT-CAGCACCCTGCTCGAGGCGATGCTGCTGGTGTTCGCCGTGATGTACCTGTTCATGCAGAACTTCCGCGCCACCCTGATCCCGACACTGGTGGTGCCGGTGGCCCTGCTGGGCACCTTCACGGTGATGCTCG-GCCTGGGCTTCTCGATCAACGTGCTGACCATGTTCGGCATGGTCCTGGCGATCGGCATCCTGGTGGACGACGCGATCATCGTGGTGGAGAACGTCGAGCGGCTGATGGCCGAGGAAGGCCTGTCGCCGCACGACGCCACGGTCAAGGCGATGCGCCAGATCAGCGGG-GCCATCGTCGGCATCACCGTAGTGCT…
NODE_14_length_105355_cov_32.6969	AB015853.1.gene2	mexY. mexY encodes MexY. ARO:1000001 process or component of antibiotic biology or chemistry. ARO:3003033 mexY. [Pseudomonas aeruginosa PAO1]	8.02862e+12	629	1e-129	CCGCAGGGCATGCAGC-ACACCATCTCGTTCAACACCGCGCCCTTCGTCAAGATCTCCATCGAGAAGGTGGTGCAG-ACCCTGGTCGAGGCCATGGTGCTGGTCTTCCTGGTGATGTACCTGTTCCTGCAGAACCTGCGCTACACGCTGATCCCGGCCATCGTGGCGCCCGTGGCGCTGCTGGGCACCTTCGCCGTGATGCTGGTGGC-GGGCTTTTCCATCAACGTGCTGACCATGTTCGGCATGGTGCTGGCCATCGGCATCATCGTGGACGACGCCATCGTCGTGGTCGAGAACGTGGAGCGCCTCATGGCCGAGGAAGGCCTGTCGCCGCGCGATGCCACGCTCAAGGCCATGAAGGAGATCA-CGGGCGCCATCATCGGCATCACCCTGGTGCT…	CCGGAGGGCGTG-AGCTACAACATCCCCTATGACACCTCGGCGTTCGTCGAGATCTCGATCAGGAAGGTGGT-CAGCACCCTGCTCGAGGCGATGCTGCTGGTGTTCGCCGTGATGTACCTGTTCATGCAGAACTTCCGCGCCACCCTGATCCCGACACTGGTGGTGCCGGTGGCCCTGCTGGGCACCTTCACGGTGATGCTCG-GCCTGGGCTTCTCGATCAACGTGCTGACCATGTTCGGCATGGTCCTGGCGATCGGCATCCTGGTGGACGACGCGATCATCGTGGTGGAGAACGTCGAGCGGCTGATGGCCGAGGAAGGCCTGTCGCCGCACGACGCCACGGTCAAGGCGATGCGCCAGATCAGCGGG-GCCATCGTCGGCATCACCGTAGTGCT…
NODE_14_length_105355_cov_32.6969	NC_002516.2.878882	PA2018. PA2018 encodes multidrug efflux protein. ARO:1000001 process or component of antibiotic biology or chemistry. ARO:3002983 amrB. [Pseudomonas aeruginosa PAO1]	8.02862e+12	629	1e-129	CCGCAGGGCATGCAGC-ACACCATCTCGTTCAACACCGCGCCCTTCGTCAAGATCTCCATCGAGAAGGTGGTGCAG-ACCCTGGTCGAGGCCATGGTGCTGGTCTTCCTGGTGATGTACCTGTTCCTGCAGAACCTGCGCTACACGCTGATCCCGGCCATCGTGGCGCCCGTGGCGCTGCTGGGCACCTTCGCCGTGATGCTGGTGGC-GGGCTTTTCCATCAACGTGCTGACCATGTTCGGCATGGTGCTGGCCATCGGCATCATCGTGGACGACGCCATCGTCGTGGTCGAGAACGTGGAGCGCCTCATGGCCGAGGAAGGCCTGTCGCCGCGCGATGCCACGCTCAAGGCCATGAAGGAGATCA-CGGGCGCCATCATCGGCATCACCCTGGTGCT…	CCGGAGGGCGTG-AGCTACAACATCCCCTATGACACCTCGGCGTTCGTCGAGATCTCGATCAGGAAGGTGGT-CAGCACCCTGCTCGAGGCGATGCTGCTGGTGTTCGCCGTGATGTACCTGTTCATGCAGAACTTCCGCGCCACCCTGATCCCGACACTGGTGGTGCCGGTGGCCCTGCTGGGCACCTTCACGGTGATGCTCG-GCCTGGGCTTCTCGATCAACGTGCTGACCATGTTCGGCATGGTCCTGGCGATCGGCATCCTGGTGGACGACGCGATCATCGTGGTGGAGAACGTCGAGCGGCTGATGGCCGAGGAAGGCCTGTCGCCGCACGACGCCACGGTCAAGGCGATGCGCCAGATCAGCGGG-GCCATCGTCGGCATCACCGTAGTGCT…
NODE_14_length_105355_cov_32.6969	L11616.1.gene2	mexB. mexB encodes Unknown product. ARO:1000001 process or component of antibiotic biology or chemistry. ARO:3000378 mexB. [Pseudomonas aeruginosa]	7.74908e+12	542	1e-83	AGGTGGTGCAGACCCTGGTCGAGGCCATGGTGCTGGTCTTCCTGGTGATGTACCTGTTCCTGCAGAACCTGCGCTACACGCTGATCCCGGCCATCGTGGCGCCCGTGGCGCTGCTGGGCACCTTCGCCGTGAT-GCTG-GTGGCGGGCTTTTCCATCAACGTGCTGACCATGTTCGGCATGGTGCTGGCCATCGGCATCATCGTGGACGACGCCATCGTCGTGGTCGAGAACGTGGAGCGCCTCATGGCCGAGGAAGGCCTGTCGCCGCGCGATGCCACGCTCAAGGCCATGAAGGAGATCACGGGCGCCATCATCGGCATCACCCTGGTGCTGACGGCGGTGTTCATTCCCATGGCGTTCGCCAGCGGCTCGGTGGGCGTGATCTACCAGCAGTTCAC…	AGGTAGTGAAGACCCTCGGCGAGGCGATCCTCCTCGTGTTCCTGGTGATGTACCTGTTCCTGCAGAACTTCCGCGCCACGCTGATCCCGACCATCGCCGTACCGGTGGTGCTGCTGGGGACCTTCGGCGTGCTCGCCGCGT-TC-GGCTTCTCGATCAACACCCTGACCATGTTCGGCATGGTGCTGGCCATCGGCTTGCTGGTGGACGACGCCATCGTGGTGGTGGAGAACGTCGAGCGGGTGATGGCCGAGGAAGGCCTGTCGCCAAGGGAGGCGGCGCGCAAGTCCATGGGCCAGATCCAGGGCGCGCTGGTCGGTATCGCCATGGTGCTCTCGGCGGTATTCCTGCCGATGGCGTTCTTCGGCGGCTCCACCGGGGTGATCTACCGGCAGTTCTC…
NODE_37_length_53212_cov_33.1887	NC_002516.2.881071	mexD. mexD encodes Resistance-Nodulation-cell Division (RND) multidrug efflux transporter MexD. ARO:3000801 mexD. ARO:1000001 process or component of antibiotic biology or chemistry. [Pseudomonas aeruginosa PAO1]	7.57556e+12	3143	0.0	ATGTCCAAGTTCTTCATCAACCGCCCCAACTTCGCCTGGGTGGTGGCCATCTTCATCATGCTCGCCGGGCTGCTGGCCATACCGGCGCTGCCCGTCTCCCAGTTTCCCAACGTGGCGCCGCCGCAGATCTCGATCACCGCCAACTACCCGGGCGCCTCCGCCACCACG-G-TGATGGAGTCGGTGACCAGCGTCATCGAGGAGGAGCTCAACGGCACCAAGGGGCTGCTGTACTTCGACTCCTCCAGCGGCTCCACGGGCTTGGCCGAGATCACGGCCACCTTCGCCCCGGGCACCGAGCCCGCGCTGGCCCAGGTGGAGGTGCAAAACCGCATCAAGAAGGCCGAGGCGCGCCTGCCCGC-GTCCGTGATG-CAGATGGGCCTGCAGGTCGAGCAGGC…	ATGTCCGAATTCTTCATCAAGCGGCCGAACTTCGCCTGGGTGGTGGCCCTGTTCATCTCCCTGGCCGGCCTGCTGGTCATTTCCAAATTGCCGGTAGCGCAGTACCCCAATGTCGCGCCGCCACAGATCACCATCACCGCCACCTATCCCGGCGCCTCGGCGA--AGGTGCTGGTGGACTCCGTCACCAGTGTGCTCGAGGAGTCGCTGAACGGCGCCAAGGGCCTGCTCTACTTCGAGTCGACCAACAACTCCAACGGCACCGCCGAGATCGTCGTCACCTTCGAGCCGGGCACCGATCCGGACCTGGCCCAGGTGGACGTGCAGAACCGCCTGAAGAAAGCCGAGGCGCGCATGCC-GCAGGCGGTGCTGACCCA-GGGCCTGCAGGTCGAGCAGAC…
NODE_37_length_53212_cov_33.1887	U57969.1.gene2	mexD. mexD encodes RND family exporter MexD. ARO:3000801 mexD. ARO:1000001 process or component of antibiotic biology or chemistry. [Pseudomonas aeruginosa]	7.56439e+12	3145	0.0	ATGTCCAAGTTCTTCATCAACCGCCCCAACTTCGCCTGGGTGGTGGCCATCTTCATCATGCTCGCCGGGCTGCTGGCCATACCGGCGCTGCCCGTCTCCCAGTTTCCCAACGTGGCGCCGCCGCAGATCTCGATCACCGCCAACTACCCGGGCGCCTCCGCCACCACG-G-TGATGGAGTCGGTGACCAGCGTCATCGAGGAGGAGCTCAACGGCACCAAGGGGCTGCTGTACTTCGACTCCTCCAGCGGCTCCACGGGCTTGGCCGAGATCACGGCCACCTTCGCCCCGGGCACCGAGCCCGCGCTGGCCCAGGTGGAGGTGCAAAACCGCATCAAGAAGGCCGAGGCGCGCCTGCCCGC-GTCCGTGATG-CAGATGGGCCTGCAGGTCGAGCAGGC…	ATGTCCGAATTCTTCATCAAGCGGCCGAACTTCGCCTGGGTGGTGGCCCTGTTCATCTCCCTGGGCGGCCTGCTGGTCATTTCCAAATTGCCGGTAGCGCAGTACCCCAATGTCGCGCCGCCACAGATCACCATCACCGCCACCTATCCCGGCGCCTCGGCGA--AGGTGCTGGTGGACTCCGTCACCAGTGTGCTCGAGGAGTCGCTGAACGGCGCCAAGGGCCTGCTCTACTTCGAGTCGACCAACAACTCCAACGGCACCGCCGAGATCGTCGTCACCTTCGAGCCGGGCACCGATCCGGACCTGGCCCAGGTGGACGTGCAGAACCGCCTGAAGAAAGCCGAGGCGCGCATGCC-GCAGGCGGTGCTGACCCA-GGGCCTGCAGGTCGAGCAGAC…
NODE_37_length_53212_cov_33.1887	L11616.1.gene2	mexB. mexB encodes Unknown product. ARO:1000001 process or component of antibiotic biology or chemistry. ARO:3000378 mexB. [Pseudomonas aeruginosa]	7.68173e+12	509	1e-71	GTGTTCCTGGTGATGTGGCTGTTCCTGCAGAACCTGCGCTACACGCTGATTCCCACCATCGTCGTGCCCGTG-TGCCTGGCCGGCACCCTGGGCGTGATGTATGCGCTGGGCTTTTCGGTGAACATGATGACCATGTTCGGCATGGTGCTGGCCATCGGCATCCTGGTGGACGACGCCATCGTGGTGGTGGAGAACGTGGAGCGCCTCATGGCCGAGGAGGGGCTGTCGCCGCTGGCCGCCACGGTCAAGGCCATGCAGCAGGTCTCGGGCGCCATCGTCGGCATCACCCTGGTGCTGGTGGCGGTGTTCCTGCCGCTGGCCTTCATGAGCGGCTCGGTGGGCGTGATCTACCGGCAGTTCTCGCTGTCGCTGGCCGTGTC--C-AT-CCTGTTCTCGG…	GTGTTCCTGGTGATGTACCTGTTCCTGCAGAACTTCCGCGCCACGCTGATCCCGACCATCGCCGTACCGGTGGTG-CTGCTGGGGACCTTCGGCGTGCTCGCCGCGTTCGGCTTCTCGATCAACACCCTGACCATGTTCGGCATGGTGCTGGCCATCGGCTTGCTGGTGGACGACGCCATCGTGGTGGTGGAGAACGTCGAGCGGGTGATGGCCGAGGAAGGCCTGTCGCCAAGGGAGGCGGCGCGCAAGTCCATGGGCCAGATCCAGGGCGCGCTGGTCGGTATCGCCATGGTGCTCTCGGCGGTATTCCTGCCGATGGCGTTCTTCGGCGGCTCCACCGGGGTGATCTACCGGCAGTTCTC-CA-TCACCATC-GTGTCGGCCATGGCCCT-CTCGG…
NODE_37_length_53212_cov_33.1887	NC_002516.2.882884	mexF. mexF encodes Resistance-Nodulation-cell Division (RND) multidrug efflux transporter MexF. ARO:1000001 process or component of antibiotic biology or chemistry.ARO:3000804 mexF. [Pseudomonas aeruginosa PAO1]	7.70833e+12	240	6e-30	ACCCTGGTGGAGGCCGTGGCGCTGGTGTTCCTGGTGATGTGGCTGTTCCTGCAGAACCT-GCGCTACACGCTGATTCCCACCATCGTC-GTGCCCGTGTGCCTGGCCGGCACCCTGGGCGTGATGTATGCGCTGGGCTTTTCGGTGAACATGATGACCATGTTCGGCATGGTGCTGGCCATCGGCATCCTGGTGGACGACGCCATCGTGGTGGTGGAGAACGTGGAGCGCCTCAT-GGCC	ACCCTGTTCGAAGCCCTGGTGCTGGTGGTGCTGGTGGTGATCCTGTTCCTGCAGA-CCTGGCGCGCCTCGATCAT-CCCGCTGGCCGCGGTGCCGGTGTCGCTGATCGGCACCTTCGCGGTGATGCACATGCTCGGCTTCTCGCTCAACGCGCTGTCGCTGTTCGGCCTGGTGCTGGCCATCGGCATCGTGGTGGACGACGCCATCGTGGTGGTGGAGAACGTCGAGCGCAACATCGGCC
NODE_37_length_53212_cov_33.1887	NC_002516.2.880346	mexI. mexI encodes Resistance-Nodulation-cell Division (RND) efflux transporter. ARO:1000001 process or component of antibiotic biology or chemistry. ARO:3000808 mexI. [Pseudomonas aeruginosa PAO1]	8.11966e+12	117	1e-16	AACATGATGACCATGTTCGGC-ATGGTGCTGGCCATCGGCATCCTGGTGGACGACGCCATCGTGGTGGTGGAGAACGTGGAGCGCCTCATGGCCGAGGAGGGGCTGTCGCCGCTGGC	AACCTGCTGACCCTGCT-GGCGATGGTGCTGGCCATCGGGCTGGTGGTGGACGACGCCATCGTGGTGGTGGAGAACGTCCACCGCCACAT--C-GAGGAAGGCAAGTCGCCGGTGGC
NODE_58_length_37862_cov_33.3113	U00096.3.gene2144	ECK2071. yegN. mdtB. JW2060. mdtB encodes multidrug efflux system, subunit B. ARO:3000793 mdtB. ARO:1000001 process or component of antibiotic biology or chemistry.[Escherichia coli str. K-12 substr. MG1655]	7.51572e+12	318	3e-31	CAGCACATAGACCACGGGCGTGGTGTAGAGCGTGAGCAGCTGGCTCAGCATCAGGCCGCCCACGATGGCAATGCCCAGCGGCTGGCGCAGCTCGGCGCCATCGCCCCGG--CCCAGGGCCAGCGGCAGCGCGCC--GCAGATGGCCGCCAGGCTGGTCATGAGGATGGGGCGCAGCCGCAGCTCGCAGGCGCGGTAGATGGCCTGGGCAGCCGTGGCATGGCC-G-GCGCGCTGCCGC-TCCAGCGCGAAGTCGATCATCATGATGGCGTTCTTCTTGACGATGCCGATCAGCAAAATCACCCCGATCAGCGCGATCA	CAGCAAATAAATCACCGGCGTGGTAAACAGCGTCAGCACCTGGCTGACAATCAGACCGCCGACCATGCCGATACCTAACGGACGACGCAGTTCCGCGCC--GACCCCGGTACTCAACATCAGCGGCAGCGCGCCAAGCAGA--GCCGCCAGAGTGGTCATCAGGATCGGACGAAAACGCAACAGACAAGCCTGGTAGATTGCCT-CGC-GCGGCGACATGCCTTGCTCGCGCT-CAGCAGCCAGCGCGAAGTCGATCATCATGATGGCGTTCTTCTTCACGATACCGATCAGCAAAATAATGCCGATAATCGCAATCA
NODE_58_length_37862_cov_33.3113	NC_007779.1.12933016	mdtB. mdtB encodes multidrug efflux system, subunit B. ARO:3000793 mdtB. ARO:1000001 process or component of antibiotic biology or chemistry. [Escherichia coli str. K-12 substr. W3110]	7.51572e+12	318	3e-31	CAGCACATAGACCACGGGCGTGGTGTAGAGCGTGAGCAGCTGGCTCAGCATCAGGCCGCCCACGATGGCAATGCCCAGCGGCTGGCGCAGCTCGGCGCCATCGCCCCGG--CCCAGGGCCAGCGGCAGCGCGCC--GCAGATGGCCGCCAGGCTGGTCATGAGGATGGGGCGCAGCCGCAGCTCGCAGGCGCGGTAGATGGCCTGGGCAGCCGTGGCATGGCC-G-GCGCGCTGCCGC-TCCAGCGCGAAGTCGATCATCATGATGGCGTTCTTCTTGACGATGCCGATCAGCAAAATCACCCCGATCAGCGCGATCA	CAGCAAATAAATCACCGGCGTGGTAAACAGCGTCAGCACCTGGCTGACAATCAGACCGCCGACCATGCCGATACCTAACGGACGACGCAGTTCCGCGCC--GACCCCGGTACTCAACATCAGCGGCAGCGCGCCAAGCAGA--GCCGCCAGAGTGGTCATCAGGATCGGACGAAAACGCAACAGACAAGCCTGGTAGATTGCCT-CGC-GCGGCGACATGCCTTGCTCGCGCT-CAGCAGCCAGCGCGAAGTCGATCATCATGATGGCGTTCTTCTTCACGATACCGATCAGCAAAATAATGCCGATAATCGCAATCA
NODE_58_length_37862_cov_33.3113	AP009048.1.gene2133	mdtB. mdtB encodes multidrug efflux system, subunit B. ARO:3000793 mdtB. ARO:1000001 process or component of antibiotic biology or chemistry. [Escherichia coli str.K-12 substr. W3110]	7.51572e+12	318	3e-31	CAGCACATAGACCACGGGCGTGGTGTAGAGCGTGAGCAGCTGGCTCAGCATCAGGCCGCCCACGATGGCAATGCCCAGCGGCTGGCGCAGCTCGGCGCCATCGCCCCGG--CCCAGGGCCAGCGGCAGCGCGCC--GCAGATGGCCGCCAGGCTGGTCATGAGGATGGGGCGCAGCCGCAGCTCGCAGGCGCGGTAGATGGCCTGGGCAGCCGTGGCATGGCC-G-GCGCGCTGCCGC-TCCAGCGCGAAGTCGATCATCATGATGGCGTTCTTCTTGACGATGCCGATCAGCAAAATCACCCCGATCAGCGCGATCA	CAGCAAATAAATCACCGGCGTGGTAAACAGCGTCAGCACCTGGCTGACAATCAGACCGCCGACCATGCCGATACCTAACGGACGACGCAGTTCCGCGCC--GACCCCGGTACTCAACATCAGCGGCAGCGCGCCAAGCAGA--GCCGCCAGAGTGGTCATCAGGATCGGACGAAAACGCAACAGACAAGCCTGGTAGATTGCCT-CGC-GCGGCGACATGCCTTGCTCGCGCT-CAGCAGCCAGCGCGAAGTCGATCATCATGATGGCGTTCTTCTTCACGATACCGATCAGCAAAATAATGCCGATAATCGCAATCA
NODE_63_length_35022_cov_31.5711	L11616.1.gene2	mexB. mexB encodes Unknown product. ARO:1000001 process or component of antibiotic biology or chemistry. ARO:3000378 mexB. [Pseudomonas aeruginosa]	7.58514e+12	969	6e-128	CGGCTTGAGCAGCGTGGCGCACAGCGCCGGCGTGAGCGTCAGCGCCACGAACACCGACAGCGCCATGGCCGCGACGATGGTGATGGAGAACTGCCGGTAGATCACGCCCGTGGAGCCGCCGAAGAAGGCCATGGGCACGAACACGGCCGACAGCGTCACGCCGATGCCCACCAGGGCCGGCGT-GATCTCGCGCATGGACTGGCGCGTGGCCTGCTTGGGCGACATGCCCGTCTCGTGCATCACGCGCTCGACGTTCTCCACCACGACGATGGCATCGTCCACCAGCAGGCCGATGGCCAGCACCATGGCGAACATGGTCAGCGTATTGATCGAGTACCCGGCCAGCGAC-AGCACGCCGAAGGTGCCCAGCAGCACCACGGGCACGGCGATGGCGGGG…	CGGCTTGAGCATGGTCGCGCAGAGCGCCGGGGTGAGGATCAGCGCCACGATCACCGAGAGGGCCATGGCCGACACGATGGTGATGGAGAACTGCCGGTAGATCACCCCGGTGGAGCCGCCGAAGAACGCCATCGGCAGGAATACCGCCGAGAGCACCATGGCGATACCGACCAGCGC-GCCCTGGATCTGGCCCATGGACTTGCGCGCCGCCTCCCTTGGCGACAGGCCTTCCTCGGCCATCACCCGCTCGACGTTCTCCACCACCACGATGGCGTCGTCCACCAGCAAGCCGATGGCCAGCACCATGCCGAACATGGTCAGGGTGTTGATCGAGAAGCCGAAC-GCGGCGAGCACGCCGAAGGTCCCCAGCAGCACCACCGGTACGGCGATGGTCGGG…
NODE_63_length_35022_cov_31.5711	AJ252200.1.gene2	smeE. smeE encodes putative RND protein. ARO:1000001 process or component of antibiotic biology or chemistry.ARO:3003056 smeE. [Stenotrophomonas maltophilia]	8.10345e+12	522	2e-112	GCGGCTTGAGCAGCGTGGCGCACAGCGCCGGCGTGAGCGTCAGCGCCACGAACACCGACAGCGCCATGGCCGCGACGATGGTGATGGAGAACTGCCGGTAGATCACGCCCGTGGAGCCGCCGAAGAAGGCCATGGGCACGAACACGGCCGACAGCGTCACGCCGATGCCCACCAGGGC-CGGCGTGATCTCGCGCATGGACTGGCGCGTGGCCTGCTTG-GGCGACATGCCCGT-CTCGTGCATCACGCGCTCGACGTTCTCCACCACGACGATGGCATCGTCCACCAGCAGGCCGATGGCCAGCACCATGGCGAACATGGTCAGCGTATTGATCGAGTA-CCCGGCCAGCGACAGCACGCCGAAGGTGCCCAGCAGCACCACGGGCACGGCGATGGCG…	GCGGCTTGAGCATGGTCGCGCACAGTGCCGGGGTCAGCACGATCGCCACCAGCACCGACAACGCCATCGCAGAGACAATCGTGGCCGAGAACTGGCGATAGATCACGCCGGTGGAGCCGCTCATGAAGGCCATCGGCACGAACACCGCCGACAGCACCAGGCCGATACCCACCAGCGCACCG-GTGATCTGGCCCATCGACTTGCGGGTCGC-TTCGAGCGGCGACA-GCCCTTCCTCGGACATGATGCGCTCGACGTTCTCCACCACCACGATGGCATCGTCCACCAGCAGGCCGATCGCCAGCACCATCGCGAACATGGTCAGCATGTTCACCGAGAAGCCCAG-CATCGCCAGCACGCCGAAGGTACCCAGCAGCACCACCGGCACGGCGATGGTC…
NODE_63_length_35022_cov_31.5711	AF173226.1.gene4	smeB. smeB encodes SmeB. ARO:3003052 smeB. ARO:1000001 process or component of antibiotic biology or chemistry.[Stenotrophomonas maltophilia]	7.97895e+12	475	1e-89	CACAGCGCCGGCGTGAGCGTCAGCGCCACGAACACCGACAGCGCCATGGCCGCGACGATGGTGATGGAGAACTGCCGGTAGATCACGCCCGTGGAGCCGCCGAAGAAGGCCATGGGCACGAACACGGCCGACAGCGTCACGC-CGATGCCCACCAG-G-GCCGGCGTGATCTCGCGCATGGACTGGCGCGTGGCCTGCTTGGGCGACATGCCCGTCTCG--TG-CATCACGCGCTCGACGTTCTCCACCACGACGATGGCATCGTCCACCAGCAGGCCGATGGCCAGCACCATGGCGAACATGGTCAGCGTATTGATCGAGTACCCG--GCCAGCGACAGCACGCCGAAGGTGCCCAGCAGCACCACGGGCACGGCGATGGCGGGGATCATCGTGGCGC…	CACAGTGCCGGGGTGATGGTCATCGCCACCAGCACCGACAGGATCATCGCGGCGGCGATCGTCACCGAGAACTGGCGATAGATCACCCCGGTTACACCGCTGAAGAACGCCATCGGCAGGAACACCGCGGTCAGCACCA-GCACGATGCCGACCAGCGCGCC-G-GTGATCTGGCCCATCGCCTTCAGCGTGGCCGGCTTCGGCGCCA-GCCC-T-TCGAAGGTCATCACCCGCTCTACGTTCTCCACCACCACGATGGCATCGTCCACCAGCAGGCCGATGGCCAGCACCAGTGCGAACATGGTCAGGGTGTTGATCGAATACCCGAATGCAGC--CAGCACGCCGAACGTGCCCAGCAGCACCACCGGCACCGCGATGGTCGGGATCAGCGTGGCGC…
NODE_63_length_35022_cov_31.5711	NC_002516.2.881071	mexD. mexD encodes Resistance-Nodulation-cell Division (RND) multidrug efflux transporter MexD. ARO:3000801 mexD. ARO:1000001 process or component of antibiotic biology or chemistry. [Pseudomonas aeruginosa PAO1]	7.38298e+12	470	8e-42	GGCTTGAGCAGCGTGGCGCACAGCGCCGGCGTGAGCGTCAGCGCCACGAACACCGACAGCGCCATGGCCGCGAC-GATGGTGATG--GAGAACTGCCGGTAGATCACGCCCGTGGAGCCGCCGAAGAAGGCCATGGGCACGAACACGGCCGACAGCGTCACGCCGATGCCCACCAGGGCCGGCGTGAT-CTCGCG-CATGGACTGGCGCGTGGCCT-GCTTGGGCGACATGCCCGTCTCGTGCATCACGCGCTCGACGTTCTCCACCACGACGATGGCATCGTCCACCAGCAGGCCGATGGCCAGCACCATGGCGAACATGGTCAGCGTATTGATCGAGTACCCGGCCAGCGACAGCACGCCGAAG-GTGCCCAGCAG-CACCACGGGCACGGCGATGG…	GGCTTGAGCAGCGTGGCGCACAGCGCCGGGGTGAAGGTCAGGGCGAGGAAG-CCGG-AGAAC-AGGATCGAGACCGCCAGCGACACCGAGAACTGCTGGTAGATCACCCCCACCGAACCGGCCATGAAAGCCAGCGGCAGGAACACCGCCGAGAGCACCAGGGTGATGCCGACGATGGC-GCCG-GATACCTGCTTCATCGCCTTGACCGTGGCCTCGGCCGGG-GAAATCCCCTCCTCCGCCATGATCCGCTCGACGTTCTCCACCACCACGATGGCGTCGTCCACCAGGATGCCGATCGCCAGGACCATGCCGAACATGGTCATCATGTTCACCGAGAACCCCAGCAGGTACATCAC-CATCAGCGTACCCAGCAGGCA-CACCGGCACCACGATGG…
NODE_75_length_29448_cov_30.3976	X63451.gene	srm(B). AntimicrobialResistanceSpiramycin. Source: S.ambofaciens genes for SrmB, SrmR and SrmX. This gene is the target of an antibiotic resistance screening microarray probe (AR-Microarray). ARO:1000001 process or component of antibiotic biology or chemistry. ARO:3002828 srmB. [Streptomyces ambofaciens]	968.75	32	3e-06	AGGTGGTTGGTGGGCTCGTCCAGCAGCATCAG	AGGTGGTTGGTGGGCTCGTCCAGCAGCAGCAG
NODE_90_length_22657_cov_29.5811	NC_002516.2.882884	mexF. mexF encodes Resistance-Nodulation-cell Division (RND) multidrug efflux transporter MexF. ARO:1000001 process or component of antibiotic biology or chemistry.ARO:3000804 mexF. [Pseudomonas aeruginosa PAO1]	7.46847e+12	3172	0.0	TCCAAATTCTTCATTGACCGGCCGATCTTCGCAGGCGTGCTTTCGCTGCTGATGCTGATCGCCGGCCTGATCGCCATGGGCGGGCTGCCGATCTCGGAATACCCCGAGGTCGCGCCGCCATCCGTGGTGGTGCGCGCCCAGTACCCGGGCGCCAATCCCAAGGTGATCGCCGAGACCGTGGCCACGCCGCTGGAAGAGCAGATCAACGGCGTCGAAGGCATGCTCTACATGGGCAGCCAGGCCACCAGCGACGGCGTGATGACGCTGACCGTCACCTTCCGCCTGGGCACCGACCCCGACAAGGCGCAGCAGATGGTGCAAAACCGCGTCTCGCAGGCCGAGCCGCGCCTGCCCGAGGAAGTGCGCCGCCTGGGCATCACCACGGTCAAGAGCGCACCC…	TCCCAATTCTTCATCCAGCGGCCGATCTTCGCCGCGGTGCTGTCGCTGCTGATCCTGATTGGCGGCGCCATCTCCCTGTTCCAGCTACCCATCAGCGAATACCCGGAAGTGGTGCCGCCGACCGTCGTGGTCCGCGCCAACTTCCCCGGCGCCAACCCGAAAGTCATCGGCGAGACCGTCGCCTCTCCCCTTGAACAGGCGATCACCGGGGTGGAGAACATGCTCTACATGTCCTCCCAGTCGACCTCCGACGGCAAGCTGACCCTGACCATCACCTTCGCCCTCGGCACCGACCTGGACAACGCCCAGGTGCAGGTGCAGAACCGCGTCACCCGGACCGAGCCGAAGCTCCCGGAAGAAGTGACCCGGCTCGGCATCACCGTCGACAAGGCCTCGCCC…
NODE_96_length_19918_cov_28.0468	X63451.gene	srm(B). AntimicrobialResistanceSpiramycin. Source: S.ambofaciens genes for SrmB, SrmR and SrmX. This gene is the target of an antibiotic resistance screening microarray probe (AR-Microarray). ARO:1000001 process or component of antibiotic biology or chemistry. ARO:3002828 srmB. [Streptomyces ambofaciens]	1	34	3e-09	ACCTGCTGCTGCTGGACGAGCCCACCAACCACCT	ACCTGCTGCTGCTGGACGAGCCCACCAACCACCT
NODE_96_length_19918_cov_28.0468	X63451.gene	srm(B). AntimicrobialResistanceSpiramycin. Source: S.ambofaciens genes for SrmB, SrmR and SrmX. This gene is the target of an antibiotic resistance screening microarray probe (AR-Microarray). ARO:1000001 process or component of antibiotic biology or chemistry. ARO:3002828 srmB. [Streptomyces ambofaciens]	1	33	1e-08	GACCTGCTGCTGCTGGACGAGCCCACCAACCAC	GACCTGCTGCTGCTGGACGAGCCCACCAACCAC
NODE_126_length_11934_cov_30.9117	X63451.gene	srm(B). AntimicrobialResistanceSpiramycin. Source: S.ambofaciens genes for SrmB, SrmR and SrmX. This gene is the target of an antibiotic resistance screening microarray probe (AR-Microarray). ARO:1000001 process or component of antibiotic biology or chemistry. ARO:3002828 srmB. [Streptomyces ambofaciens]	9.69697e+11	33	3e-07	GACATGCTGCTGCTGGACGAGCCCACCAACCAC	GACCTGCTGCTGCTGGACGAGCCCACCAACCAC
NODE_128_length_11461_cov_36.8095	L11616.1.gene2	mexB. mexB encodes Unknown product. ARO:1000001 process or component of antibiotic biology or chemistry. ARO:3000378 mexB. [Pseudomonas aeruginosa]	7.77132e+12	516	3e-81	GAACGTGCGGTTGAACCAGCCGAAGAAGCC---TTTCTTCTCGTGGTTGTGGCCGGCCTCCACGGGCTTGAGCAGCGTTGCGCACAGAGCCGGTGTCAGCGTCAGCGCCATGAAGGCCGAGAAGCTGATGGAGGCGAC-C-ATCACGATGGAGAACTGCCGGTAGATATTGCCGGTGGACCCCGCGAAGAAAGCCAGCGGTATGAACACCGC-GATCAGCACCAGCGTAATGCCCACGATGGCGCCCGAGATCTGGCCCATGGCCTTGATCGCGGCCTCGCGCGGCGGCAGGCCTTCCTCGCTCATGATGCGCTCGACGTTCTCCACGACCACGATGGCGTCGTCCACCACGATGCCGATGACCAGCACCATGCCGAACATGGCCAGCACGTTGATCGA…	GAACATCCGGTTGAACCAGCCGAAGAAGCCGCCCTTGTGCTCGCCATGGTCGCCTTTCTCGATCGGCTTGAGCATGGTCGCGCAGAGCGCCGGGGTGAGGATCAGCGCCACGATCACCGAGAGGGCCAT-G-GCCGACACGATGGTGATGGAGAACTGCCGGTAGATCACCCCGGTGGAGCCGCCGAAGAACGCCATCGGCAGGAATACCGCCGA-GAGCACCATGGCGATACCGACCAGCGCGCCCTGGATCTGGCCCATGGACTTGCGCGCCGCCTCCCTTGGCGACAGGCCTTCCTCGGCCATCACCCGCTCGACGTTCTCCACCACCACGATGGCGTCGTCCACCAGCAAGCCGATGGCCAGCACCATGCCGAACATGGTCAGGGTGTTGATCGA…
NODE_128_length_11461_cov_36.8095	AF173226.1.gene4	smeB. smeB encodes SmeB. ARO:3003052 smeB. ARO:1000001 process or component of antibiotic biology or chemistry.[Stenotrophomonas maltophilia]	7.8626e+12	393	1e-65	GAGAACTGCCGGTAGATATTGCCGGTGGACCCCGC-GAAGAAAGCCAGCGGTATGAACACCGCGATCAGCACCAGCGTAATGCCCACGATGGCGCCCGAGATCTGGCCCATGGCCTTGATCGCGGCCTCGC-GCGGCGGCAGGCCTTCCTCGCTCATGATGCGCTCGACGTTCTCCACGACCACGATGGCGTCGTCCACCACGATGCCGATGACCAGCACCA-TGCCGAACATGGCCAGCACGTTGATCGAGAAGCCC-A--CGGCCTGCATGACCGCGAAGGTGCCCAGCAGTGCAATGGGCACCACGATGGTCGGGATCAGCGTGTAGCGCCAGTTCTGCAGGAACAGGTACATCACCAGGAACACCAGCACGATGGCTTCCAGCAGCGTG	GAGAACTGGCGATAGATCACCCCGGT-TACACCGCTGAAGAACGCCATCGGCAGGAACACCGCGGTCAGCACCAGCACGATGCCGACCAGCGCGCCGGTGATCTGGCCCATCGCCTTCAGCGTGGCC-GGCTTCGGCGCCAGCCCTTCGAAGGTCATCACCCGCTCTACGTTCTCCACCACCACGATGGCATCGTCCACCAGCAGGCCGATGGCCAGCACCAGTG-CGAACATGGTCAGGGTGTTGATCGAATACCCGAATGCAGCCAGCACG--C-CGAACGTGCCCAGCAGCACCACCGGCACCGCGATGGTCGGGATCAGCGTGGCGCGCCAGTTCTGCAGGAACAGGTACATCACCAGCACCACCAGGATGATCGCTTCGATCAGGGTG
NODE_128_length_11461_cov_36.8095	AJ252200.1.gene2	smeE. smeE encodes putative RND protein. ARO:1000001 process or component of antibiotic biology or chemistry.ARO:3003056 smeE. [Stenotrophomonas maltophilia]	7.11522e+12	1137	9e-57	GATCTTGCCCTTGAACAGCTTGC-GCACCACGACGAAGAAGGTGGGCACGAACAGCACGGCCAGCACGGTGCCGGTGATCATGCCGCCGAGCACGCCGGTGCCGATGGCACGCT-GGCTGGCGGAGCTGGCGCCGGAGGCGATCACCAGAGGCACCACGCCCAGGCCGAAGGCCAGCGAGGTCATGATGATGGGCCGGAACCGCAGGT-GCGC--GGCTTCCA-GCGCGGCCTCGATCAGGCCCTTGCCTTCGGCCTGCAGGTCCTTGGCGAACTCCACGATCAGGATGGCGTTCTTTGCCGA-CAGGCCGATCACCGTCACCAGTC-CGATCTGGAAGTACACGTCGTTGGAATAGTTGCGCAGCAAGG---TGGCAAGCACCACGCCCAGCAGACCC…	GATC-TGCGCTTGAACA-CGCGCTGCACCACCACGAAGAACAGCGGCACGAAGAACACGCCGAGCACGGTGCCGACGATCATGCCGCCGAGCACGCCGGTGCCGATCGCCTGCTTGGC-GCCGGAGCCGGCACCGGTGGAGATCGCCAGCGGTACCACGCCCATGCCGAAGGCGAGCGAGGTCATCACGATCGGGCGCAG--GC-GGTCGCGCACGGCGTGCATGATCGA-CTCGATCAGGCTGGCGCCCTTTTCCAGGTTTTCCTTGGCGAACTCGACGATCAGGATCGCGTTCTT-GCTGGTCAGGCCCACCGTGGTCAGCA-TCGCCACCTGGAAGTAGATGTCGC-GCTCCAG--GCCCTTGAAGGTGTTGGCCAGCACCGCGCCGAGGATACCC…
NODE_128_length_11461_cov_36.8095	NC_002516.2.882884	mexF. mexF encodes Resistance-Nodulation-cell Division (RND) multidrug efflux transporter MexF. ARO:1000001 process or component of antibiotic biology or chemistry.ARO:3000804 mexF. [Pseudomonas aeruginosa PAO1]	7.86624e+12	314	3e-52	ATGATGCGCTCGACGTTCTCCACGACCACGATGGCGTCGTCCACCACGATGCCGATGACCAGCACCATGCCGAACATGGCCAGCACGTTGATCGAGAAGCCCACGGCC-TGCATGACCGCGAAGGTGCCCAGCAGTGCAATGGGCACCACGATGGTCGGGATCAGCGTGTAGCGCCAGTTCTGCAGGAACAGGTACATCACCAGGAACACCAGCACGATGGCTTCCAGCAGCGTGTGGGCCACCTTCTCGATGGAGATGCTCACGAATTTGGAGCTGTCGTAGGGAATGGAGTAATTCACGCCCTTG-GGGAAG	ATGTTGCGCTCGACGTTCTCCACCACCACGATGGCGTCGTCCACCACGATGCCGATGGCCAGCACCAGGCCGAACAGCGACAGCGCGTTGAGCGAGAAGCCGA-GCATGTGCATCACCGCGAAGGTGCCGATCAGCGACACCGGCACCGCGGCCAGCGGGATGATCGAGGCGCGCCAGGTCTGCAGGAACAGGATCACCACCAGCACCACCAGCACCAGGGCTTCGAACAGGGTGTGCACCACCGCCTCGATGGAGCCGCGGACGAAGATGGTCGGGTCGTAGACGATGGAGTAGTCCATGCC-TTGCGGGAAG
NODE_128_length_11461_cov_36.8095	L11616.1.gene1	mexA. mexA encodes Unknown product. ARO:3000377 mexA. ARO:1000001 process or component of antibiotic biology or chemistry. [Pseudomonas aeruginosa]	83.75 %	80	8e-13	GTC-GCCTGGTAGGGCGCCGGATCGATGCGGTACAGCACCTGGCCGGCCTTCACGTCGCTGCCTTCCTTGAACAGGCGCT	GTCGGCCTCGTAGGTGGCGGGGTCGATCTGGTAGAGCTGCTGCCCGGCCTTGACGTCGCTGCCTTCCTTGAACAGGCGCT
NODE_128_length_11461_cov_36.8095	NC_002516.2.877855	mexA. mexA encodes Resistance-Nodulation-cell Division (RND) multidrug efflux membrane fusion protein MexA precursor. ARO:3000377 mexA. ARO:1000001 process or component of antibiotic biology or chemistry. [Pseudomonas aeruginosa PAO1]	83.75 %	80	8e-13	GTC-GCCTGGTAGGGCGCCGGATCGATGCGGTACAGCACCTGGCCGGCCTTCACGTCGCTGCCTTCCTTGAACAGGCGCT	GTCGGCCTCGTAGGTGGCGGGGTCGATCTGGTAGAGCTGCTGCCCGGCCTTGACGTCGCTGCCTTCCTTGAACAGGCGCT
NODE_141_length_9691_cov_23.9847	HE614014.2.gene1	bla-oxa258. bla-oxa258 encodes betalactamase OXA258 variant. ARO:3001503 OXA-258. ARO:1000001 process or component of antibiotic biology or chemistry. [Achromobacter ruhlandii]	7.08844e+12	735	1e-29	CTGTGCACCCTCGTCGCCGACGCCGAC-ACGGGC-CAGTCCCTGGTGCA-CAGCGGC-C-CGGCCTG-C-GC-CG-AGCGGGTCACGCCGGCGTCCACCTTCAAGATCGCCATCAGCCTGATGGGCTATGACGCCGGCATCCTGCAGGACGAATCCCGGCCCGCGTGGCCGTACCGACCGGAGTATCCGGACTGGGGCGGCGATGCCTGGCGGCGCGATATCA-CGCCCCAGGCT---TGGATGAAAGACTCGGTGTTCTGGTACTCGCAGCAGGTGGTGA-TGCGTCTGGGCCAGCAGCGCTTTGACGC-CTACGTGAAGGCCTTCCGCTATGGCAACGAGGATGTCTCTGCCGTGCCAGTGGC-CG-ACCCGGGCCACAACGGCGTGTGGGTGGTGT…	CTGTGCACCCTGGTGGCCGACGCCGCCGACGGCCGCA-T-CCTGTTCCAGCAG-GGCACGCGGCAGGACTGCACGCAGCGCTACACCCCCGCCTCGACCTTCAAGCTGCCCATCGCCCTGATGGGCGCGGATGCCGGCATCCTGCAGGGCCCGCACCAGCCCGTCTGGAACTACCAGCCCGCTTATCCCGACTGGGGCGGCGAGGCCTGGCG-C-C-AGCCCACCGATCC-GGCTCGCTGGATCAAGTATTCGGTGGTCTGGTACTCGCAGTTGACCGCCAGGGCG-CTGGGGCAGGAGCGCTTCCA-GCGCTACACCTCCGCGTTCGGTTATGGCAACGCGGACGTCTC-G-GGTGAACCCGGCAAGCACAACGGCACCGATGGCGCGTGGATCATCT…
NODE_141_length_9691_cov_23.9847	EU408352.1.gene27	blaLRA-13. blaLRA-13 encodes LRA-13. ARO:3002484 LRA-13. ARO:1000001 process or component of antibiotic biology or chemistry. [uncultured bacterium BLR13]	8.73239e+12	71	4e-15	GGTCACGCCGGCGTCCACCTTCAAGATCGCCATCAGCCTGATGGGCTATGACGCCGGCATCCTGCAGGACG	GGTGACGCCGGCGTCGACCTTCAAGATCGCCATCAGCCTGATGGGCTACGACTCGGGTTTTCTGAAGGACG
